# Supplementary material for: The influence of metformin treatment on the circulating proteome
Source: eBioMedicine. 2025 Jul 19;118:105859. doi: 10.1016/j.ebiom.2025.105859 (PMC12301841; doi:10.1016/j.ebiom.2025.105859)
Supplement: Supplementary Data [file mmc1.xlsx]

## Sheet: Table of contents
Table of contents of the Supplementary Data file
Table
S1	Full results of the primary analysis in the Discovery cohort
S2	Full results of the primary analysis in the Discovery cohort in persons with (T2D) or without (CTRL) diabetes
S3	Full results of the primary analysis in the Olink replication cohort (IMI-DIRECT; age+sex)
S4	Full results of the primary analysis in the Somalogic replication cohort (IMI-Rhapsody; age+sex)
S5	Full results for the Olink replication cohort adjusted for age, sex, BMI and HbA1c
S6	Full results for the Somalogic replication cohort adjusted for age, sex, BMI and HbA1c
S7	Full results for the Somalogic replication cohort adjusted for age, sex, sulfonylurea-use and other_Diabetes_medication_use

## Sheet: S1 Full results discovery
Protein	Estimate	SE	P value	adjusted.p.vale	significance
REG4	0.734418	0.0482097	2.54e-32	9.45e-30	significant
GDF-15	0.803086	0.0530787	3.6e-32	1.34e-29	significant
Ep-CAM	-1.15077	0.0860135	1.15e-27	4.28e-25	significant
SPINK1	0.549747	0.0424703	3.02e-26	1.12e-23	significant
REG1A	0.386213	0.0472916	1.09e-13	4.05e-11	significant
LDLreceptor	-0.267171	0.0345587	1.58e-12	5.88e-10	significant
IGFBP-2	0.212075	0.0315147	3.52e-10	1.31e-07	significant
t-PA	-0.358335	0.0558177	1.7e-09	6.32e-07	significant
CDH2	-0.174913	0.0275919	2.72e-09	1.01e-06	significant
SEMA7A	-0.139519	0.0220676	2.95e-09	1.1e-06	significant
Gal-4	0.222121	0.0353559	3.52e-09	1.31e-06	significant
SAA4	-0.254903	0.0414123	6.46e-09	2.4e-06	significant
TFF3	0.221131	0.0360329	7.44e-09	2.77e-06	significant
OPN	-0.168129	0.0274553	7.86e-09	2.92e-06	significant
LEP	-0.2626	0.043387	1.15e-08	4.28e-06	significant
FCN2	-0.153796	0.0255614	1.36e-08	5.06e-06	significant
ADGRE2	-0.140008	0.0236863	2.28e-08	8.48e-06	significant
DLK-1	-0.166438	0.0285902	3.53e-08	1.31e-05	significant
IGF2R	-0.154159	0.0269363	5.7e-08	2.12e-05	significant
COMP	-0.202336	0.0354855	6.02e-08	2.24e-05	significant
SELE	-0.153481	0.0276329	1.27e-07	4.72e-05	significant
CDH5	-0.132684	0.0241106	1.59e-07	5.92e-05	significant
ICAM1	-0.151906	0.0286409	3.93e-07	0.0001462	significant
ITGB2	-0.138651	0.026302	4.76e-07	0.00017707	significant
TF	-0.102692	0.0196389	5.82e-07	0.0002165	significant
CNTN1	-0.11427	0.0221565	7.91e-07	0.00029425	significant
NOV	-0.172767	0.0341823	1.24e-06	0.00046128	significant
ADGRG2	-0.147244	0.029248	1.31e-06	0.00048732	significant
FETUB	-0.193368	0.0389191	1.81e-06	0.00067332	significant
SIGLEC7	-0.104393	0.0210443	1.92e-06	0.00071424	significant
FAM3C	0.137766	0.0278517	1.99e-06	0.00074028	significant
CD97	-0.163441	0.0331864	2.21e-06	0.00082212	significant
uPA	-0.11181	0.0227775	2.39e-06	0.00088908	significant
MERTK	-0.114597	0.023343	2.41e-06	0.00089652	significant
TIE1	-0.0961966	0.0199048	3.21e-06	0.00119412	significant
CHRDL2	-0.197039	0.0407968	3.34e-06	0.00124248	significant
HAOX1	-0.469018	0.0972449	3.47e-06	0.00129084	significant
FCGR3B	-0.1227	0.0255316	3.76e-06	0.00139872	significant
DPP4	-0.124436	0.0261233	4.45e-06	0.0016554	significant
PON3	0.124256	0.0261268	4.67e-06	0.00173724	significant
AP-N	-0.0823722	0.0173667	4.91e-06	0.00182652	significant
LTBR	-0.0990728	0.0210119	5.48e-06	0.00203856	significant
TYRO3	-0.0983714	0.0209569	6.03e-06	0.00224316	significant
SERPINA12	-0.227174	0.0487818	7.14e-06	0.00265608	significant
COL1A1	-0.108072	0.0235256	9.25e-06	0.003441	significant
ENPP7	-0.18029	0.0393065	9.64e-06	0.00358608	significant
OMD	-0.164671	0.0360268	1.01e-05	0.0037572	significant
Notch3	-0.126483	0.0277436	1.06e-05	0.0039432	significant
VCAN	-0.116172	0.0256613	1.2e-05	0.004464	significant
PAI	-0.205076	0.0455296	1.3e-05	0.004836	significant
AOC3	-0.108816	0.0241625	1.33e-05	0.0049476	significant
BCAM	-0.0960586	0.0213222	1.35e-05	0.005022	significant
CCL15	0.107079	0.0238132	1.39e-05	0.0051708	significant
CD300LG	-0.140214	0.0312909	1.47e-05	0.0054684	significant
SELL	-0.112829	0.0256253	2.02e-05	0.0075144	significant
THOP1	-0.125077	0.0284342	2.05e-05	0.007626	significant
THBS4	-0.275712	0.0627719	2.1e-05	0.007812	significant
CNTN4	-0.100544	0.0229733	2.27e-05	0.0084444	significant
IL18	-0.114681	0.0265404	2.85e-05	0.010602	significant
TFPI	-0.09366	0.0217733	3.08e-05	0.0114576	significant
ALCAM	-0.078514	0.0184217	3.6e-05	0.013392	significant
CD93	-0.0805711	0.018913	3.62e-05	0.0134664	significant
PIgR	0.0443102	0.0106712	5.51e-05	0.0204972	significant
FUCA1	-0.118925	0.0288759	6.36e-05	0.0236592	significant
TIMD4	-0.129915	0.0316409	6.6e-05	0.024552	significant
CDON	-0.110269	0.0272799	8.34e-05	0.0310248	significant
PGF	-0.0964515	0.0241155	0.000100014	0.0372052	significant
CD58	-0.118141	0.029986	0.000123479	0.0459342	significant
BLMhydrolase	-0.120387	0.030748	0.000136335	0.0507166	non-significant
FGF-21	-0.341179	0.087192	0.000138185	0.0514048	non-significant
TNFSF13B	-0.0890756	0.0228957	0.000149805	0.0557275	non-significant
KIM1	-0.139351	0.0359869	0.000162461	0.0604355	non-significant
CCDC80	-0.1098	0.0285294	0.00017567	0.0653492	non-significant
CR2	-0.105857	0.0275661	0.000182648	0.0679451	non-significant
CDH1	0.137756	0.0359797	0.000189743	0.0705844	non-significant
FCRL1	-0.0958453	0.0251492	0.000203465	0.075689	non-significant
ROR1	-0.0891167	0.0240708	0.000300067	0.111625	non-significant
TM	-0.0745384	0.020261	0.000326416	0.121427	non-significant
PTX3	0.106368	0.0290472	0.000345818	0.128644	non-significant
TGFBI	-0.114335	0.0313494	0.000361782	0.134583	non-significant
SEMA3F	-0.08529	0.0234025	0.000367314	0.136641	non-significant
SUMF2	-0.150071	0.0412458	0.000376827	0.14018	non-significant
FSTL3	-0.0844249	0.0232876	0.00039704	0.147699	non-significant
Gal-3	0.0842674	0.0234385	0.00044155	0.164257	non-significant
LILRB1	-0.0916071	0.0254973	0.000441976	0.164415	non-significant
PDGFRB	-0.0802331	0.0223538	0.000451828	0.16808	non-significant
IL-1RT2	-0.0780254	0.0219307	0.000503075	0.187144	non-significant
FCGR2A	-0.0934978	0.0263091	0.000509898	0.189682	non-significant
CD1C	-0.0811703	0.022919	0.000528628	0.19665	non-significant
GUSB	-0.123847	0.0351237	0.000563143	0.209489	non-significant
CA6	-0.0935854	0.0266045	0.000579717	0.215655	non-significant
LILRA5	-0.0826004	0.0234855	0.000580189	0.21583	non-significant
MATN2	-0.125777	0.0358162	0.000591382	0.219994	non-significant
LRP11	-0.0916554	0.0262931	0.00063861	0.237563	non-significant
LYVE1	-0.0900106	0.0260079	0.000703173	0.26158	non-significant
ITGB1	-0.0855013	0.0251429	0.000864536	0.321607	non-significant
ACAN	-0.0771359	0.0227262	0.00088201	0.328108	non-significant
NOTCH1	-0.0924836	0.0274577	0.000949788	0.353321	non-significant
SERPINA5	-0.106902	0.0317775	0.000966943	0.359703	non-significant
CHI3L1	-0.199257	0.0592216	0.000974298	0.362439	non-significant
NT-proBNP	0.271377	0.080848	0.000997912	0.371223	non-significant
CTSD	-0.106264	0.0316683	0.00100329	0.373225	non-significant
IL7R	-0.15621	0.0466914	0.00102666	0.381916	non-significant
CDHR5	-0.0757939	0.0227583	0.0011021	0.409981	non-significant
C1QTNF1	-0.143287	0.0434036	0.00118909	0.44234	non-significant
EFEMP1	-0.105657	0.032012	0.00119403	0.44418	non-significant
TNFRSF11A	0.0791417	0.0240645	0.0012607	0.468982	non-significant
CD99L2	-0.0779281	0.0237724	0.00130396	0.485073	non-significant
GAS6	-0.107025	0.0327917	0.00133958	0.498323	non-significant
CD79B	-0.0726418	0.0223796	0.00144029	0.535789	non-significant
HO-1	-0.0851862	0.026257	0.00145875	0.542656	non-significant
TIE2	-0.0640701	0.0197834	0.00148525	0.552513	non-significant
MET	-0.0952511	0.0295762	0.00152912	0.568834	non-significant
B4GALT1	-0.136523	0.0424588	0.00156632	0.582671	non-significant
XG	-0.112638	0.0352381	0.00169533	0.630663	non-significant
CRELD2	-0.157933	0.0494855	0.00169536	0.630674	non-significant
CLEC14A	-0.0833119	0.0260656	0.0017041	0.633924	non-significant
ENG	-0.095013	0.0299053	0.00176011	0.654762	non-significant
EGFR	-0.0522292	0.0164354	0.00180578	0.671749	non-significant
PEAR1	-0.0977952	0.0309333	0.00188507	0.701245	non-significant
ENPP2	-0.0723497	0.0229832	0.0019935	0.741581	non-significant
MEGF9	-0.113459	0.0361919	0.00206407	0.767834	non-significant
ICAM-2	-0.0591147	0.0188859	0.00210829	0.784284	non-significant
PCSK9	-0.140275	0.0448996	0.00213987	0.796031	non-significant
CTSL1	-0.0651188	0.0208852	0.00219304	0.815811	non-significant
LILRB2	-0.0800019	0.0259773	0.00246729	0.917832	non-significant
CTRC	0.144113	0.0470764	0.00261893	0.974241	non-significant
IGFBP3	-0.0793801	0.0260562	0.00273678	1	non-significant
ROBO1	-0.0952441	0.031372	0.00282048	1	non-significant
CLUL1	-0.0774288	0.0256247	0.00296956	1	non-significant
PRSS8	-0.07439	0.0247549	0.00312752	1	non-significant
SCF	0.068335	0.0228707	0.0032867	1	non-significant
EPHB4	-0.0644466	0.0216271	0.00336766	1	non-significant
SOD2	-0.056934	0.0191938	0.00345691	1	non-significant
IGFBP-7	-0.0678236	0.0228879	0.00354913	1	non-significant
SIRPB1	-0.087468	0.0296818	0.0037253	1	non-significant
RELT	-0.0804773	0.0275099	0.00397399	1	non-significant
ICAM3	-0.08689	0.029753	0.00401918	1	non-significant
VCAM1	-0.0770289	0.0264546	0.00414402	1	non-significant
IL-18BP	-0.0600397	0.0206311	0.00417374	1	non-significant
SHPS-1	-0.0598887	0.0206271	0.00425975	1	non-significant
ACE2	-0.104527	0.0364061	0.00469488	1	non-significant
SCGB3A1	-0.112828	0.0394597	0.00487006	1	non-significant
PAM	-0.0807966	0.0284943	0.00515224	1	non-significant
NCAM1	-0.089631	0.0318583	0.00554387	1	non-significant
TNF-R2	-0.0647833	0.0233328	0.00621062	1	non-significant
OSMR	-0.0542336	0.0196288	0.00646372	1	non-significant
CHL1	-0.0872833	0.0316325	0.00648079	1	non-significant
PTPRS	-0.0739687	0.0268906	0.00662983	1	non-significant
C2	-0.0742857	0.0271512	0.00697687	1	non-significant
TFF2	0.0743074	0.0272834	0.00724879	1	non-significant
LAMA4	-0.09501	0.0349214	0.00728202	1	non-significant
VASN	-0.0727503	0.0268259	0.0074309	1	non-significant
DDC	-0.121364	0.0449048	0.00766823	1	non-significant
COCH	-0.114943	0.042689	0.0078991	1	non-significant
CLEC11A	-0.0905575	0.0337987	0.00820446	1	non-significant
LPL	-0.0808976	0.0304159	0.00868888	1	non-significant
IGFBP6	-0.0821711	0.031067	0.00903246	1	non-significant
HAVCR2	-0.0733398	0.0278238	0.0092941	1	non-significant
F11	-0.0704662	0.026776	0.00940874	1	non-significant
IL13RA1	-0.10525	0.0404202	0.0100371	1	non-significant
FGF-23	-0.0876554	0.0336378	0.0100787	1	non-significant
CCL21	-0.076755	0.0294833	0.0101711	1	non-significant
IL-6RA	-0.044867	0.0173694	0.0107715	1	non-significant
SPINT1	-0.0825959	0.0320807	0.0109324	1	non-significant
FABP2	0.184618	0.0729701	0.0124248	1	non-significant
SPINK5	-0.0568422	0.0225429	0.0127257	1	non-significant
ITGA5	-0.0852424	0.034051	0.0133964	1	non-significant
THBS2	-0.0329874	0.0132089	0.0136224	1	non-significant
FCRL5	-0.0674863	0.0270383	0.0136732	1	non-significant
P4HB	-0.12605	0.051141	0.0148235	1	non-significant
CLSTN2	-0.0665325	0.0270174	0.0149303	1	non-significant
TLT-2	-0.0779141	0.0316565	0.0149544	1	non-significant
SERPINA7	-0.0685744	0.0278742	0.015014	1	non-significant
CTSZ	-0.0566776	0.0231964	0.0157349	1	non-significant
NOMO1	-0.0688717	0.0288762	0.0183266	1	non-significant
CFHR5	-0.0632576	0.0265607	0.0184967	1	non-significant
TPP1	-0.0803047	0.0338025	0.0187581	1	non-significant
F7	-0.0758741	0.0327875	0.0220433	1	non-significant
OPG	-0.0626646	0.0272626	0.0229263	1	non-significant
CLEC5A	-0.0553478	0.0243211	0.0242332	1	non-significant
PAMR1	-0.0635433	0.0280256	0.024829	1	non-significant
GAL	-0.0832452	0.0372581	0.0269794	1	non-significant
TINAGL1	-0.0509244	0.0230696	0.0287609	1	non-significant
LILRB5	-0.0629331	0.028841	0.0307029	1	non-significant
ST2	-0.061341	0.0282773	0.0316649	1	non-significant
CRHBP	-0.0696927	0.0324758	0.033503	1	non-significant
TIMP1	-0.0660884	0.0313164	0.0364552	1	non-significant
COLEC12	-0.0606928	0.0289159	0.0375378	1	non-significant
LAIR1	-0.0584262	0.028127	0.039525	1	non-significant
MMP-3	0.0699645	0.0337287	0.0397985	1	non-significant
B4GAT1	-0.0491216	0.0239233	0.0417983	1	non-significant
ANGPTL3	-0.0766335	0.0375925	0.0432482	1	non-significant
PRTN3	-0.0878588	0.0436673	0.0460131	1	non-significant
FAS	-0.0441527	0.0219653	0.0462386	1	non-significant
CD164	-0.0525888	0.0262742	0.0471341	1	non-significant
CD209	-0.0492989	0.0246722	0.0475618	1	non-significant
MYOC	-0.0763447	0.0384127	0.0487413	1	non-significant
Gal-9	-0.0336667	0.0170158	0.049758	1	non-significant
CST6	-0.0435658	0.0222857	0.0524703	1	non-significant
BMP-6	-0.0707483	0.0363246	0.0533772	1	non-significant
TNF-R1	-0.040816	0.021104	0.0550253	1	non-significant
SPON2	-0.028906	0.0149968	0.0558719	1	non-significant
PLC	-0.0409197	0.0213964	0.0577244	1	non-significant
PILRA	-0.0449789	0.0237243	0.0599434	1	non-significant
MPO	-0.0627081	0.0333975	0.0624005	1	non-significant
ARSA	-0.0711523	0.0383897	0.0658177	1	non-significant
IL16	-0.0608801	0.0333654	0.0700778	1	non-significant
NPTXR	-0.0560817	0.0308896	0.071381	1	non-significant
AGRP	0.0678782	0.0379453	0.0756621	1	non-significant
ST6GAL1	-0.0801248	0.0453591	0.0790756	1	non-significant
MEPE	-0.0431491	0.0244396	0.079525	1	non-significant
TGM2	-0.0875741	0.0497621	0.0804978	1	non-significant
AXL	-0.0336778	0.0192397	0.0821254	1	non-significant
AMBP	-0.0214937	0.0123557	0.0840417	1	non-significant
TSHB	-0.0921509	0.0530726	0.0845888	1	non-significant
SOST	-0.0473933	0.0274191	0.0860212	1	non-significant
IgGFcreceptorII-b	-0.0351513	0.0204887	0.088354	1	non-significant
DKK3	-0.0449047	0.0267295	0.0950735	1	non-significant
NECTIN2	-0.0413298	0.0246661	0.0959231	1	non-significant
APP	-0.0794414	0.0475896	0.0970326	1	non-significant
hOSCAR	-0.0265016	0.0159022	0.0977347	1	non-significant
IL2-RA	-0.044703	0.0268623	0.0981678	1	non-significant
PD-L2	-0.0352539	0.0215053	0.103276	1	non-significant
CD163	-0.0417417	0.0255003	0.103792	1	non-significant
ACP6	-0.0440632	0.027395	0.109881	1	non-significant
IGLC2	-0.0623747	0.0387998	0.110015	1	non-significant
SERPINB6	-0.0846992	0.0528387	0.11076	1	non-significant
DCN	-0.0349594	0.0219259	0.112864	1	non-significant
TYMP	-0.142218	0.0898751	0.115549	1	non-significant
WFIKKN2	-0.0332336	0.0211098	0.117536	1	non-significant
FCER2	-0.0416802	0.0265151	0.118113	1	non-significant
ANGPTL1	-0.0366585	0.0233225	0.118138	1	non-significant
SPARCL1	-0.0457914	0.0291846	0.118641	1	non-significant
CTSO	-0.0463498	0.0295891	0.119346	1	non-significant
TIMP4	-0.0573882	0.0372363	0.125355	1	non-significant
IDUA	-0.0402638	0.0261994	0.126474	1	non-significant
KIT	-0.0435803	0.0285736	0.129258	1	non-significant
METRNL	0.0286758	0.0190088	0.13351	1	non-significant
HSP27	0.052447	0.035303	0.139545	1	non-significant
INHBC	-0.0494943	0.0341928	0.149884	1	non-significant
SORT1	-0.0311965	0.0216514	0.151639	1	non-significant
ESAM	-0.0505515	0.035212	0.15316	1	non-significant
IL-17RA	-0.046735	0.0326202	0.15403	1	non-significant
TNFRSF13B	-0.0308823	0.0218902	0.160417	1	non-significant
GDF-2	0.0378984	0.0269795	0.162191	1	non-significant
RAGE	-0.0310442	0.0228741	0.176833	1	non-significant
NPDC1	-0.0325059	0.024059	0.178681	1	non-significant
vWF	-0.118602	0.0886941	0.183092	1	non-significant
PILRB	-0.034553	0.0259075	0.184377	1	non-significant
LGMN	-0.0350819	0.0263745	0.185544	1	non-significant
CPA1	0.102552	0.0773045	0.186608	1	non-significant
CST3	-0.0415874	0.0317848	0.192749	1	non-significant
TGFBR3	-0.0564917	0.0433758	0.194728	1	non-significant
TNFRSF10C	-0.0350663	0.0270407	0.196737	1	non-significant
APOM	-0.0365281	0.0285767	0.203084	1	non-significant
MMP7	-0.0203421	0.0162213	0.211829	1	non-significant
KYAT1	-0.0720486	0.0582292	0.217819	1	non-significant
KLK6	-0.0355686	0.0288525	0.219484	1	non-significant
IL-1RT1	-0.0275785	0.0228141	0.228638	1	non-significant
IL1RL2	0.0316786	0.0262986	0.230306	1	non-significant
PEBP1	-0.0751202	0.0633453	0.237404	1	non-significant
QDPR	-0.0601783	0.0515321	0.244701	1	non-significant
MSMB	-0.0423415	0.0364301	0.247017	1	non-significant
CCL14	-0.0344892	0.0303008	0.256869	1	non-significant
PARK7	-0.076171	0.0677164	0.262365	1	non-significant
IL-27	-0.0241465	0.0215205	0.263691	1	non-significant
XCL1	-0.0278341	0.02491	0.26566	1	non-significant
PCOLCE	-0.039244	0.0355263	0.271079	1	non-significant
MARCO	-0.0156245	0.0142001	0.273012	1	non-significant
MFGE8	-0.0502162	0.0466863	0.283807	1	non-significant
Dkk-1	-0.0480818	0.044829	0.285093	1	non-significant
CANT1	-0.0200493	0.0187189	0.28576	1	non-significant
CCL3	-0.0296157	0.0277149	0.287012	1	non-significant
LRIG1	-0.0301436	0.0282946	0.288444	1	non-significant
HB-EGF	-0.0613502	0.0578306	0.290373	1	non-significant
CRTAC1	-0.0384211	0.0366534	0.296227	1	non-significant
TR-AP	0.0243992	0.0233407	0.297572	1	non-significant
PRELP	-0.0131747	0.0131562	0.318281	1	non-significant
VEGFD	-0.0195727	0.0195957	0.319529	1	non-significant
APLP1	0.0501164	0.0506923	0.324424	1	non-significant
CPB1	0.0731101	0.073993	0.324672	1	non-significant
CCL16	-0.0270475	0.0275318	0.327505	1	non-significant
GHRL	-0.046916	0.0482001	0.331954	1	non-significant
ANGPTL4	0.0474592	0.0490717	0.335041	1	non-significant
ADAM-TS13	-0.0134475	0.0139519	0.336715	1	non-significant
CXCL16	-0.018194	0.0196749	0.35659	1	non-significant
CGA	-0.0342649	0.0372951	0.359741	1	non-significant
TNFRSF14	-0.0266352	0.030175	0.378755	1	non-significant
MB	-0.0377533	0.0443525	0.396014	1	non-significant
NRP1	0.0135081	0.0161177	0.403353	1	non-significant
FABP4	0.0332846	0.0413905	0.422605	1	non-significant
MMP12	0.0274697	0.0344293	0.42624	1	non-significant
SCARF1	-0.0426924	0.0538441	0.429093	1	non-significant
PPIB	-0.066784	0.084441	0.430212	1	non-significant
CA3	-0.0303823	0.0392133	0.439683	1	non-significant
SNAP29	-0.0736274	0.0974507	0.451079	1	non-significant
CA2	-0.0533236	0.0708957	0.453117	1	non-significant
MMP-2	-0.0172207	0.023526	0.465336	1	non-significant
TNC	-0.0383167	0.0531926	0.472432	1	non-significant
BOC	-0.0151782	0.0220019	0.491365	1	non-significant
GIF	-0.0219039	0.0320214	0.495031	1	non-significant
VSIG4	0.017818	0.0264735	0.501983	1	non-significant
CCL17	-0.0437597	0.0652063	0.503157	1	non-significant
PI3	0.0184497	0.0282331	0.514466	1	non-significant
TR	-0.0236311	0.0362894	0.51595	1	non-significant
CD4	-0.0123761	0.0199062	0.535074	1	non-significant
IGFBP-1	-0.0534907	0.087215	0.540575	1	non-significant
CD46	-0.0288081	0.0475171	0.545127	1	non-significant
PDGFsubunitA	-0.0360786	0.0604961	0.551791	1	non-significant
PDGFsubunitB	-0.0357778	0.0609612	0.55808	1	non-significant
CA13	-0.0608148	0.103618	0.558118	1	non-significant
PROC	-0.0176267	0.030427	0.563244	1	non-significant
THPO	-0.0155525	0.0272902	0.569609	1	non-significant
CXCL1	-0.0289048	0.0545316	0.596843	1	non-significant
GRN	-0.010147	0.0191687	0.597358	1	non-significant
CTSF	-0.0161348	0.0319174	0.613952	1	non-significant
TRAIL-R2	0.0128277	0.0262515	0.625804	1	non-significant
U-PAR	-0.0129488	0.0266085	0.627227	1	non-significant
CCL5	0.0491649	0.103745	0.636176	1	non-significant
JAM-A	0.0391276	0.083002	0.637996	1	non-significant
CEACAM8	0.0232655	0.0501564	0.643415	1	non-significant
CD40-L	-0.0427824	0.0946868	0.651985	1	non-significant
RARRES2	-0.00876378	0.0204414	0.668747	1	non-significant
NADK	-0.0212801	0.0500637	0.671403	1	non-significant
SDC4	-0.0279715	0.0681303	0.681937	1	non-significant
CA1	-0.0271685	0.0663326	0.682702	1	non-significant
MCFD2	-0.0169537	0.0436477	0.698211	1	non-significant
PRSS27	-0.00831811	0.021811	0.703477	1	non-significant
ADM	0.00969451	0.0258019	0.707666	1	non-significant
AZU1	0.0195281	0.0530323	0.713235	1	non-significant
CHIT1	0.00887171	0.0250728	0.723973	1	non-significant
MIF	-0.0321144	0.0910999	0.724913	1	non-significant
SELP	-0.0219607	0.0624643	0.725623	1	non-significant
RNASE3	-0.0233553	0.0671256	0.728393	1	non-significant
FS	-0.0147344	0.0442354	0.739528	1	non-significant
CNDP1	0.0117105	0.0354416	0.741551	1	non-significant
PGLYRP1	-0.00919034	0.0295809	0.756477	1	non-significant
GLO1	-0.017041	0.0551426	0.757707	1	non-significant
CD2AP	-0.0275012	0.0897823	0.759743	1	non-significant
PECAM-1	-0.0176224	0.0581117	0.762097	1	non-significant
NEMO	0.0287434	0.0961574	0.765402	1	non-significant
CD69	-0.027546	0.0929413	0.767339	1	non-significant
SPINT2	0.0114973	0.0408733	0.77887	1	non-significant
TCN2	-0.00720723	0.0278335	0.796032	1	non-significant
ANG	0.0101182	0.0410047	0.805423	1	non-significant
MMP-9	0.013409	0.0553846	0.809019	1	non-significant
LOX-1	-0.0111493	0.0465314	0.810965	1	non-significant
PTPRF	-0.00742198	0.0324958	0.81964	1	non-significant
ANGPT1	-0.0123886	0.0558685	0.824796	1	non-significant
CCL18	-0.0114704	0.0535433	0.830658	1	non-significant
CSTB	0.010166	0.0475923	0.831129	1	non-significant
CD84	0.00903929	0.0431681	0.834414	1	non-significant
NID2	0.0179896	0.094673	0.849542	1	non-significant
REN	-0.00821169	0.0435305	0.850635	1	non-significant
SCGB3A2	0.00939704	0.0502218	0.851826	1	non-significant
NID1	-0.00833473	0.0449505	0.853124	1	non-significant
CASP-3	-0.0165256	0.093497	0.859926	1	non-significant
PAR-1	0.00570855	0.0329384	0.862649	1	non-significant
IL-1ra	0.00722597	0.0455509	0.874171	1	non-significant
CCL24	-0.00352406	0.0267057	0.895198	1	non-significant
CD177	-0.00630779	0.0493643	0.898498	1	non-significant
SRC	-0.00592872	0.0520857	0.909532	1	non-significant
DSC2	0.00286366	0.0272253	0.91637	1	non-significant
MCP-1	-0.00258125	0.0275814	0.925563	1	non-significant
GH	0.0146905	0.172115	0.932091	1	non-significant
COL18A1	-0.00214728	0.0344824	0.950423	1	non-significant
PSGL-1	0.000807034	0.0140967	0.954425	1	non-significant
RETN	0.00127997	0.0269556	0.962191	1	non-significant
MBL2	-0.000797541	0.0341405	0.981395	1	non-significant
PRSS2	-0.00107621	0.0488743	0.982461	1	non-significant
GP1BA	0.0010769	0.0721062	0.988101	1	non-significant

## Sheet: S2 Discov CTRL vs T2D
Top_68		Protein	Estimate_CTRL	SE_CTRL	Pvalue_CTRL	adjustedpvale_CTRL	singnificance_CTRL		Protein	Estimate_T2D	SE_T2D	Pvalue_T2D	adjustedpvale_T2D	singnificance_T2D
SPINK1	1	SPINK1	0.721344	0.0489488	1.2311e-19	4.58e-17	significant		SPINK1	0.391208	0.0600734	2.70162e-09	1.24e-06	significant
GDF-15	2	GDF-15	1.09147	0.0820726	7.0187e-18	2.61e-15	significant		GDF-15	0.554268	0.06174	1.60736e-14	0	significant
REG4	3	REG4	0.902559	0.0754682	4.32e-16	1.6056e-13	significant		REG4	0.589089	0.0606547	3.95226e-16	0	significant
TFF3	4	TFF3	0.255266	0.0245758	5.624e-14	2.09211e-11	significant		TFF3	0.186547	0.0558831	0.00113304	0.520065	non-significant
EP-CAM	5	Ep-CAM	-0.945146	0.117013	1.4558e-10	5.41558e-08	significant		Ep-CAM	-1.35886	0.117113	3.91492e-21	0	significant
GAL-4	6	Gal-4	0.347408	0.052267	2.33921e-08	8.70186e-06	significant		Gal-4	0.108912	0.0458897	0.0195701	1	non-significant
LDLR	7	LDLreceptor	-0.309792	0.0467592	2.52617e-08	9.39734e-06	significant		LDLreceptor	-0.219549	0.0486338	1.71272e-05	0.00786137	significant
NOTCH3	8	Notch3	-0.180161	0.0277774	4.15322e-08	1.545e-05	significant		Notch3	-0.0810117	0.0424781	0.0593508	1	non-significant
REG1A	9	REG1A	0.532413	0.0846965	8.46439e-08	3.14875e-05	significant		REG1A	0.263319	0.0538883	3.85677e-06	0.00177026	significant
ADGRE2	10	ADGRE2	-0.158915	0.0276493	5.93208e-07	0.000220673	significant		ADGRE2	-0.127237	0.0352474	0.000481499	0.221008	non-significant
CDH5	11	CDH5	-0.146644	0.0256167	6.20078e-07	0.000230669	significant		CDH5	-0.126712	0.0367798	0.000829766	0.380863	non-significant
MERTK	12	MERTK	-0.162333	0.0287683	8.26989e-07	0.00030764	significant		MERTK	-0.0791635	0.0336541	0.0206154	1	non-significant
IGFBP-2	13	IGFBP-2	0.211705	0.0392061	1.93805e-06	0.000720956	significant		IGFBP-2	0.211186	0.046582	1.6458e-05	0.00755424	significant
AP-N	14	AP-N	-0.102302	0.0189917	2.02894e-06	0.000754764	significant		AP-N	-0.0667175	0.0263021	0.0127359	1	non-significant
DLK-1	15	DLK-1	-0.178605	0.0337184	2.77323e-06	0.00103164	significant		DLK-1	-0.157838	0.0426231	0.000349222	0.160293	non-significant
	16	CDH1	0.21429	0.0405465	2.89051e-06	0.00107527	significant		CDH1	0.0412988	0.0514815	0.424089	1	non-significant
COMP	17	COMP	-0.229382	0.0434929	3.00367e-06	0.00111737	significant		COMP	-0.185798	0.0516614	0.00048965	0.224749	non-significant
T-PA	18	t-PA	-0.435531	0.0836625	3.80521e-06	0.00141554	significant		t-PA	-0.301407	0.0739294	8.78869e-05	0.0403401	significant
UPA	19	uPA	-0.14836	0.0286235	4.11551e-06	0.00153097	significant		uPA	-0.0805101	0.0330642	0.0166873	1	non-significant
CNTN1	20	CNTN1	-0.131776	0.0272547	1.3591e-05	0.00505586	significant		CNTN1	-0.105683	0.032444	0.00152973	0.702148	non-significant
CHRDL2	21	CHRDL2	-0.22977	0.0479699	1.62162e-05	0.00603242	significant		CHRDL2	-0.171914	0.0606534	0.0055429	1	non-significant
OPN	22	OPN	-0.197723	0.0414849	1.71654e-05	0.00638555	significant		OPN	-0.1426	0.0369604	0.000203411	0.0933656	non-significant
CD300LG	23	CD300LG	-0.157923	0.033399	1.95044e-05	0.00725564	significant		CD300LG	-0.132895	0.0476547	0.0063114	1	non-significant
ENPP7	24	ENPP7	-0.195277	0.0412316	1.95979e-05	0.00729043	significant		ENPP7	-0.168989	0.0604185	0.00622186	1	non-significant
CCL15	25	CCL15	0.1561	0.0336734	2.6645e-05	0.00991193	significant		CCL15	0.0622887	0.0328573	0.0609622	1	non-significant
LEP	26	LEP	-0.335097	0.0726714	2.8934e-05	0.0107634	significant		LEP	-0.19774	0.05401	0.000410484	0.188412	non-significant
CDH2	27	CDH2	-0.148623	0.0322933	3.08563e-05	0.0114786	significant		CDH2	-0.20496	0.0408886	2.32298e-06	0.00106625	significant
	28	LPL	-0.161612	0.0352237	3.12484e-05	0.0116244	significant		LPL	-0.0123334	0.0442551	0.781056	1	non-significant
SAA4	29	SAA4	-0.261212	0.0569326	3.12544e-05	0.0116267	significant		SAA4	-0.238556	0.0579469	7.58315e-05	0.0348067	significant
OMD	30	OMD	-0.213717	0.0471129	3.71583e-05	0.0138229	significant		OMD	-0.122023	0.051863	0.0205867	1	non-significant
SEMA7A	31	SEMA7A	-0.142062	0.0318018	4.67616e-05	0.0173953	significant		SEMA7A	-0.140273	0.0306311	1.37569e-05	0.0063144	significant
	32	CLUL1	-0.117703	0.026376	4.88662e-05	0.0181782	significant		CLUL1	-0.0444496	0.0390508	0.257792	1	non-significant
	33	KIM1	-0.170322	0.0383299	5.05537e-05	0.018806	significant		KIM1	-0.11732	0.0551478	0.0359186	1	non-significant
COL1A1	34	COL1A1	-0.123408	0.0278069	5.14894e-05	0.019154	significant		COL1A1	-0.0925287	0.0344692	0.00842807	1	non-significant
CD93	35	CD93	-0.0967034	0.0218309	5.29355e-05	0.019692	significant		CD93	-0.0717167	0.0281339	0.0122808	1	non-significant
CD97	36	CD97	-0.13742	0.0320791	8.54943e-05	0.0318039	significant		CD97	-0.193067	0.0516004	0.000301444	0.138363	non-significant
	37	PDGFRB	-0.117008	0.0275776	9.77075e-05	0.0363472	significant		PDGFRB	-0.0504427	0.0324975	0.123784	1	non-significant
	38	CCDC80	-0.164329	0.0388089	0.000102196	0.0380169	significant		CCDC80	-0.0665403	0.0396994	0.0967945	1	non-significant
TIE1	39	TIE1	-0.107604	0.0260099	0.000137651	0.0512062	non-significant		TIE1	-0.0850986	0.0288348	0.00391332	1	non-significant
FETUB	40	FETUB	-0.228644	0.0555342	0.000146753	0.0545921	non-significant		FETUB	-0.149908	0.0527447	0.0053269	1	non-significant
	41	ROR1	-0.115007	0.0280597	0.000159006	0.0591502	non-significant		ROR1	-0.0709009	0.0356331	0.049285	1	non-significant
CDON	42	CDON	-0.142085	0.0348552	0.000167258	0.06222	non-significant		CDON	-0.0874284	0.0390236	0.0270943	1	non-significant
CNTN4	43	CNTN4	-0.129131	0.0316912	0.000168199	0.06257	non-significant		CNTN4	-0.0828266	0.032038	0.0111555	1	non-significant
PON3	44	PON3	0.111461	0.0273701	0.000169456	0.0630376	non-significant		PON3	0.135685	0.0403915	0.00111687	0.512645	non-significant
LTBR	45	LTBR	-0.101066	0.0248365	0.000171143	0.0636652	non-significant		LTBR	-0.0997334	0.0313665	0.00195431	0.897026	non-significant
BCAM	46	BCAM	-0.108952	0.0267835	0.000171894	0.0639446	non-significant		BCAM	-0.0960665	0.0310282	0.00254393	1	non-significant
FAM3C	47	FAM3C	0.149087	0.0369144	0.000190984	0.071046	non-significant		FAM3C	0.124124	0.0397888	0.00234183	1	non-significant
FCN2	48	FCN2	-0.145289	0.0366792	0.000241553	0.0898577	non-significant		FCN2	-0.161338	0.0356348	1.69701e-05	0.00778926	significant
FUCA1	49	FUCA1	-0.162022	0.0409784	0.00024715	0.0919398	non-significant		FUCA1	-0.0797292	0.0401333	0.0498271	1	non-significant
DPP4	50	DPP4	-0.111259	0.0283392	0.000269885	0.100397	non-significant		DPP4	-0.140916	0.0396771	0.000577847	0.265232	non-significant
	51	TIE2	-0.0851808	0.0217626	0.00028021	0.104238	non-significant		TIE2	-0.0562202	0.0296703	0.060926	1	non-significant
	52	PRSS8	-0.13466	0.0344461	0.000284474	0.105824	non-significant		PRSS8	-0.0216135	0.033717	0.522964	1	non-significant
TYRO3	53	TYRO3	-0.104395	0.0268076	0.000301867	0.112295	non-significant		TYRO3	-0.0947592	0.0304627	0.002431	1	non-significant
	54	CR2	-0.128288	0.033508	0.000366393	0.136298	non-significant		CR2	-0.0845934	0.0408798	0.0411716	1	non-significant
	55	TM	-0.11015	0.0290934	0.000418234	0.155583	non-significant		TM	-0.0445689	0.0276599	0.110231	1	non-significant
NOV	56	NOV	-0.182499	0.0483688	0.000435456	0.16199	non-significant		NOV	-0.17405	0.0465588	0.000294425	0.135141	non-significant
SIGLEC7	57	SIGLEC7	-0.0899902	0.0239318	0.000458232	0.170462	non-significant		SIGLEC7	-0.119144	0.0312971	0.000239306	0.109841	non-significant
TF	58	TF	-0.0914606	0.024347	0.000458344	0.170504	non-significant		TF	-0.124463	0.0287245	3.50098e-05	0.0160695	significant
PGF	59	PGF	-0.116778	0.0312666	0.000490052	0.182299	non-significant		PGF	-0.0853225	0.0341012	0.0138513	1	non-significant
	60	NOTCH1	-0.118904	0.0325883	0.000638617	0.237566	non-significant		NOTCH1	-0.0730251	0.038676	0.061336	1	non-significant
	61	SUMF2	-0.143139	0.0392087	0.000643494	0.23938	non-significant		SUMF2	-0.154377	0.0635727	0.01685	1	non-significant
	62	PCSK9	-0.194841	0.0534574	0.000646243	0.240402	non-significant		PCSK9	-0.10294	0.0648035	0.115007	1	non-significant
	63	ACAN	-0.101771	0.0279867	0.000663019	0.246643	non-significant		ACAN	-0.0646525	0.0328338	0.0515495	1	non-significant
IGF2R	64	IGF2R	-0.135489	0.0373135	0.000673795	0.250652	non-significant		IGF2R	-0.193139	0.0367708	7.33336e-07	0.0003366	significant
ADGRG2	65	ADGRG2	-0.139352	0.038502	0.000703733	0.261789	non-significant		ADGRG2	-0.14852	0.0425575	0.000715276	0.328312	non-significant
AOC3	66	AOC3	-0.10019	0.027952	0.000776674	0.288923	non-significant		AOC3	-0.117202	0.036269	0.00165589	0.760055	non-significant
ICAM1	67	ICAM1	-0.144554	0.0403455	0.000780066	0.290185	non-significant		ICAM1	-0.160025	0.0402805	0.000132522	0.0608276	non-significant
	68	TYMP	-0.152819	0.043302	0.000925053	0.34412	non-significant		TYMP	-0.170416	0.141379	0.23036	1	non-significant
	69	SEMA3F	-0.101827	0.0289085	0.000948883	0.352984	non-significant		SEMA3F	-0.0729494	0.0341999	0.0352535	1	non-significant
	70	Gal-3	0.102436	0.0291843	0.000971886	0.361542	non-significant		Gal-3	0.0647768	0.0343764	0.0624376	1	non-significant
	71	CA6	-0.11894	0.0341591	0.00105693	0.393179	non-significant		CA6	-0.0710625	0.0386059	0.0686736	1	non-significant
	72	FCGR2A	-0.110969	0.0318978	0.00106652	0.396745	non-significant		FCGR2A	-0.0768962	0.0392405	0.0529112	1	non-significant
	73	IL-1RT2	-0.0763496	0.0223612	0.00129202	0.480633	non-significant		IL-1RT2	-0.0809676	0.0338836	0.0187307	1	non-significant
CD58	74	CD58	-0.104962	0.0309357	0.00137664	0.512111	non-significant		CD58	-0.143007	0.0451857	0.00199493	0.915675	non-significant
	75	CTSL1	-0.0900544	0.0267257	0.00147455	0.548532	non-significant		CTSL1	-0.048292	0.0299638	0.110122	1	non-significant
SELL	76	SELL	-0.114797	0.0343664	0.00160641	0.597585	non-significant		SELL	-0.108541	0.0365075	0.00367379	1	non-significant
	77	SHPS-1	-0.0741004	0.0224636	0.00181424	0.674898	non-significant		SHPS-1	-0.0476681	0.0315734	0.134332	1	non-significant
	78	LYVE1	-0.107556	0.0326083	0.00181556	0.675388	non-significant		LYVE1	-0.0743113	0.0379739	0.0531116	1	non-significant
SERPINA12	79	SERPINA12	-0.224308	0.0685317	0.00195438	0.72703	non-significant		SERPINA12	-0.230765	0.0687127	0.00112181	0.514913	non-significant
HAOX1	80	HAOX1	-0.493907	0.15168	0.00205173	0.763243	non-significant		HAOX1	-0.449329	0.129389	0.000766832	0.351976	non-significant
ALCAM	81	ALCAM	-0.0703444	0.0217252	0.00216316	0.804695	non-significant		ALCAM	-0.0919559	0.0274109	0.00112004	0.5141	non-significant
	82	BLMhydrolase	-0.111991	0.0348631	0.00232838	0.866157	non-significant		BLMhydrolase	-0.135343	0.0455899	0.00367658	1	non-significant
	83	EPHB4	-0.0784214	0.024452	0.00236303	0.879048	non-significant		EPHB4	-0.0563253	0.032566	0.0867462	1	non-significant
VCAN	84	VCAN	-0.122665	0.038473	0.00251953	0.937266	non-significant		VCAN	-0.105798	0.0350227	0.00318912	1	non-significant
IL18	85	IL18	-0.101729	0.0325762	0.00300448	1	non-significant		IL18	-0.128023	0.039178	0.0014903	0.684047	non-significant
	86	IL-17RA	-0.0962394	0.0312799	0.00342085	1	non-significant		IL-17RA	-0.00555951	0.0505629	0.912664	1	non-significant
	87	SOST	-0.105011	0.034273	0.00356902	1	non-significant		SOST	-0.000588713	0.0391788	0.988041	1	non-significant
	88	SOD2	-0.043811	0.0143228	0.00359655	1	non-significant		SOD2	-0.0665561	0.0314167	0.0364067	1	non-significant
	89	CLEC14A	-0.0968584	0.0317149	0.00364498	1	non-significant		CLEC14A	-0.0865016	0.0381072	0.0252817	1	non-significant
	90	PEAR1	-0.114578	0.0375881	0.00370442	1	non-significant		PEAR1	-0.0885027	0.0454969	0.0543347	1	non-significant
	91	TFF2	0.0812522	0.0266959	0.00378644	1	non-significant		TFF2	0.0637497	0.0424305	0.136198	1	non-significant
	92	VASN	-0.0954522	0.0314087	0.00380078	1	non-significant		VASN	-0.0537652	0.0389536	0.170136	1	non-significant
TFPI	93	TFPI	-0.0794758	0.0262102	0.00387329	1	non-significant		TFPI	-0.111565	0.0316976	0.000637982	0.292834	non-significant
TIMD4	94	TIMD4	-0.133357	0.0442187	0.00405391	1	non-significant		TIMD4	-0.127965	0.0447333	0.00515235	1	non-significant
	95	VCAM1	-0.109101	0.0363845	0.004253	1	non-significant		VCAM1	-0.0492621	0.0374594	0.191517	1	non-significant
FCGR3B	96	FCGR3B	-0.108308	0.0362465	0.00437773	1	non-significant		FCGR3B	-0.135113	0.0356928	0.000264373	0.121347	non-significant
	97	ST2	-0.104983	0.0353934	0.0046502	1	non-significant		ST2	-0.0244293	0.0410845	0.553463	1	non-significant
	98	EGFR	-0.0516652	0.0174409	0.00469985	1	non-significant		EGFR	-0.0550716	0.0243007	0.0253245	1	non-significant
	99	FCRL1	-0.0995275	0.033571	0.00474045	1	non-significant		FCRL1	-0.0928971	0.0360244	0.0113932	1	non-significant
	100	XG	-0.133595	0.04515	0.00474375	1	non-significant		XG	-0.0952983	0.051163	0.0653657	1	non-significant
	101	SERPINA5	-0.114831	0.0390924	0.00503175	1	non-significant		SERPINA5	-0.101297	0.0471241	0.0338946	1	non-significant
	102	TNFSF13B	-0.0826244	0.0282185	0.00516264	1	non-significant		TNFSF13B	-0.096005	0.0339353	0.005639	1	non-significant
	103	ICAM-2	-0.0711734	0.0243911	0.00530553	1	non-significant		ICAM-2	-0.0487802	0.0275023	0.0792429	1	non-significant
	104	FGF-21	-0.433763	0.148914	0.00538077	1	non-significant		FGF-21	-0.263674	0.107544	0.0159331	1	non-significant
	105	Gal-9	-0.0699504	0.0241236	0.00557706	1	non-significant		Gal-9	-0.0039091	0.0231191	0.866072	1	non-significant
	106	ITGB1	-0.0911636	0.0314942	0.005654	1	non-significant		ITGB1	-0.0935739	0.0360611	0.0107721	1	non-significant
	107	MSMB	-0.0851534	0.0295268	0.00582003	1	non-significant		MSMB	-0.00843346	0.0580324	0.884749	1	non-significant
	108	IL-18BP	-0.0729696	0.0255821	0.00633778	1	non-significant		IL-18BP	-0.0505071	0.0303728	0.0995022	1	non-significant
	109	ENPP2	-0.10029	0.0355794	0.00693538	1	non-significant		ENPP2	-0.0485616	0.0304688	0.114235	1	non-significant
	110	THBS2	-0.0463778	0.0165356	0.00720034	1	non-significant		THBS2	-0.0227925	0.0192473	0.239159	1	non-significant
	111	LILRB1	-0.094178	0.0336681	0.00734527	1	non-significant		LILRB1	-0.0875355	0.0367652	0.0191219	1	non-significant
	112	HO-1	-0.0980182	0.035282	0.00772787	1	non-significant		HO-1	-0.0853262	0.0372639	0.024118	1	non-significant
	113	CD1C	-0.0697104	0.0251449	0.00787666	1	non-significant		CD1C	-0.091213	0.0350024	0.0105583	1	non-significant
ITGB2	114	ITGB2	-0.110238	0.0401473	0.00841676	1	non-significant		ITGB2	-0.163645	0.0349472	8.94791e-06	0.00410709	significant
	115	IGFBP-7	-0.0688528	0.025094	0.00846193	1	non-significant		IGFBP-7	-0.0690185	0.0350273	0.0516085	1	non-significant
	116	CRELD2	-0.102201	0.0374128	0.00873503	1	non-significant		CRELD2	-0.205685	0.0790967	0.0105527	1	non-significant
	117	GHRL	-0.177689	0.0650512	0.00877397	1	non-significant		GHRL	0.0668304	0.0664551	0.316989	1	non-significant
	118	LRP11	-0.102627	0.0377947	0.00917206	1	non-significant		LRP11	-0.0845126	0.0365705	0.0227934	1	non-significant
	119	SPINK5	-0.0733874	0.027298	0.00978318	1	non-significant		SPINK5	-0.0453711	0.0332279	0.175072	1	non-significant
	120	C2	-0.0991358	0.0370599	0.0101289	1	non-significant		C2	-0.0525417	0.0385377	0.175834	1	non-significant
	121	DCN	-0.0486426	0.0182651	0.0104456	1	non-significant		DCN	-0.0304214	0.0338916	0.371246	1	non-significant
	122	AGRP	0.115999	0.0439955	0.0111863	1	non-significant		AGRP	0.0249431	0.0565968	0.660347	1	non-significant
	123	CD99L2	-0.0759832	0.0288356	0.0112311	1	non-significant		CD99L2	-0.0871127	0.0347553	0.0137333	1	non-significant
	124	COLEC12	-0.111455	0.0423356	0.0113004	1	non-significant		COLEC12	-0.0218575	0.0387291	0.573735	1	non-significant
	125	LAMA4	-0.093167	0.035585	0.0117293	1	non-significant		LAMA4	-0.107116	0.0521697	0.0423252	1	non-significant
	126	B4GALT1	-0.106216	0.0405886	0.011767	1	non-significant		B4GALT1	-0.170827	0.0642007	0.00883666	1	non-significant
	127	LILRA5	-0.080394	0.0314668	0.0138472	1	non-significant		LILRA5	-0.0851403	0.0334528	0.0124382	1	non-significant
	128	OSMR	-0.0472622	0.0186848	0.0146914	1	non-significant		OSMR	-0.0766969	0.0298442	0.0115066	1	non-significant
	129	TNFRSF11A	0.0810386	0.0322059	0.0151853	1	non-significant		TNFRSF11A	0.0743143	0.0344554	0.0334486	1	non-significant
	130	TGFBI	-0.109191	0.0436666	0.0157934	1	non-significant		TGFBI	-0.116595	0.0446071	0.0103044	1	non-significant
	131	IGFBP3	-0.0905434	0.0362509	0.0159073	1	non-significant		IGFBP3	-0.0709284	0.0369887	0.0580555	1	non-significant
	132	CTRC	0.139519	0.0564691	0.0170109	1	non-significant		CTRC	0.139743	0.0701202	0.0490175	1	non-significant
SELE	133	SELE	-0.0817598	0.0331487	0.0171912	1	non-significant		SELE	-0.219343	0.0401817	3.70425e-07	0.00017003	significant
	134	AMBP	-0.0409882	0.0168086	0.0184182	1	non-significant		AMBP	-0.00244871	0.0173485	0.888038	1	non-significant
	135	ROBO1	-0.0861114	0.0353142	0.0184223	1	non-significant		ROBO1	-0.11339	0.0468971	0.0172846	1	non-significant
	136	PAMR1	-0.098171	0.0402837	0.0184877	1	non-significant		PAMR1	-0.0321498	0.0384899	0.40554	1	non-significant
	137	EFEMP1	-0.0952188	0.0391674	0.0187585	1	non-significant		EFEMP1	-0.112445	0.0475938	0.0199801	1	non-significant
	138	MMP7	-0.0607552	0.0250285	0.0189268	1	non-significant		MMP7	0.0165761	0.0209506	0.430753	1	non-significant
	139	CST6	-0.0818154	0.0338354	0.0193676	1	non-significant		CST6	-0.00874482	0.029736	0.769315	1	non-significant
	140	WFIKKN2	-0.0638712	0.0264285	0.0194285	1	non-significant		WFIKKN2	-0.00828649	0.0306485	0.787431	1	non-significant
	141	FCRL5	-0.0880776	0.0364796	0.0195391	1	non-significant		FCRL5	-0.0492127	0.0385996	0.205353	1	non-significant
	142	CD46	-0.0766726	0.0318552	0.0199018	1	non-significant		CD46	0.00543009	0.0766672	0.943654	1	non-significant
	143	CFHR5	-0.0900624	0.0378255	0.0211969	1	non-significant		CFHR5	-0.0408593	0.0370696	0.27301	1	non-significant
	144	IL7R	-0.147393	0.0623224	0.0220339	1	non-significant		IL7R	-0.161664	0.0670747	0.0176469	1	non-significant
	145	GAS6	-0.100987	0.0428056	0.022345	1	non-significant		GAS6	-0.105833	0.0482603	0.0304932	1	non-significant
	146	TNF-R2	-0.0746532	0.0316935	0.0225461	1	non-significant		TNF-R2	-0.0583226	0.0332256	0.082302	1	non-significant
	147	KIT	-0.0848476	0.0360313	0.0225811	1	non-significant		KIT	-0.00726921	0.0416842	0.8619	1	non-significant
THOP1	148	THOP1	-0.0910054	0.0387109	0.0228475	1	non-significant		THOP1	-0.158589	0.0398625	0.000127989	0.0587469	non-significant
	149	SPON2	-0.0440282	0.0187916	0.0232348	1	non-significant		SPON2	-0.0229646	0.0215298	0.288596	1	non-significant
	150	GP1BA	-0.0950418	0.0406102	0.023382	1	non-significant		GP1BA	0.0832649	0.11783	0.481166	1	non-significant
	151	SPARCL1	-0.0796736	0.034115	0.0236585	1	non-significant		SPARCL1	-0.015988	0.0432256	0.712195	1	non-significant
	152	LILRB5	-0.0814572	0.0349035	0.0237527	1	non-significant		LILRB5	-0.0487395	0.04276	0.257133	1	non-significant
	153	hOSCAR	-0.0488948	0.020982	0.0239509	1	non-significant		hOSCAR	-0.00710094	0.0226444	0.754487	1	non-significant
	154	FSTL3	-0.0709796	0.0306981	0.0250114	1	non-significant		FSTL3	-0.103576	0.033349	0.00246179	1	non-significant
	155	MET	-0.0985656	0.0427604	0.0254388	1	non-significant		MET	-0.092674	0.0405924	0.0241674	1	non-significant
	156	CLEC11A	-0.123324	0.0536433	0.0258111	1	non-significant		CLEC11A	-0.0632975	0.0443521	0.156671	1	non-significant
	157	TGFBR3	-0.119493	0.0524564	0.0271286	1	non-significant		TGFBR3	-0.00962873	0.0626502	0.878139	1	non-significant
	158	DDC	-0.155232	0.0685792	0.0280869	1	non-significant		DDC	-0.0780843	0.0605615	0.200316	1	non-significant
	159	RELT	-0.0817956	0.0361743	0.0282241	1	non-significant		RELT	-0.0821232	0.0393611	0.039367	1	non-significant
	160	SIRPB1	-0.074422	0.0332169	0.0296262	1	non-significant		SIRPB1	-0.100541	0.0451526	0.0282167	1	non-significant
	161	FAS	-0.0634632	0.0283275	0.0296366	1	non-significant		FAS	-0.032236	0.0314274	0.307395	1	non-significant
	162	TINAGL1	-0.0727044	0.032766	0.0311717	1	non-significant		TINAGL1	-0.0321468	0.0321989	0.32044	1	non-significant
	163	CHL1	-0.0873938	0.0394312	0.0313409	1	non-significant		CHL1	-0.0879069	0.0462097	0.0597596	1	non-significant
	164	IGFBP6	-0.0858274	0.0391558	0.0331647	1	non-significant		IGFBP6	-0.0772316	0.0447437	0.0871748	1	non-significant
	165	NCAM1	-0.0890132	0.040875	0.0342723	1	non-significant		NCAM1	-0.0915658	0.0460439	0.0492959	1	non-significant
	166	LILRB2	-0.0744126	0.034868	0.0378623	1	non-significant		LILRB2	-0.0864734	0.03722	0.0221772	1	non-significant
	167	INHBC	-0.0752354	0.035463	0.0389607	1	non-significant		INHBC	-0.0181038	0.0515383	0.726075	1	non-significant
	168	F11	-0.0975426	0.046531	0.0412427	1	non-significant		F11	-0.0441029	0.0321813	0.173577	1	non-significant
	169	SDC4	0.0729593	0.0348338	0.0414829	1	non-significant		SDC4	-0.10094	0.110463	0.362778	1	non-significant
	170	MYOC	-0.098868	0.0475869	0.0430053	1	non-significant		MYOC	-0.0700431	0.0557769	0.212039	1	non-significant
	171	BMP-6	-0.0994326	0.0480278	0.0437138	1	non-significant		BMP-6	-0.0571441	0.0511861	0.266802	1	non-significant
	172	TR-AP	0.058471	0.0283857	0.0447427	1	non-significant		TR-AP	-0.00888919	0.0342596	0.79581	1	non-significant
	173	CD79B	-0.0556086	0.0270088	0.044902	1	non-significant		CD79B	-0.086918	0.032919	0.00955279	1	non-significant
	174	B4GAT1	-0.0738868	0.035922	0.0450427	1	non-significant		B4GAT1	-0.0425571	0.0313838	0.177869	1	non-significant
	175	FABP2	0.270087	0.132112	0.0463081	1	non-significant		FABP2	0.108776	0.0850462	0.203748	1	non-significant
	176	IL-6RA	-0.0444338	0.0218533	0.0474593	1	non-significant		IL-6RA	-0.044797	0.0254179	0.0810811	1	non-significant
	177	CTSD	-0.0939838	0.0463268	0.0479398	1	non-significant		CTSD	-0.118472	0.0437836	0.00801236	1	non-significant
	178	CDHR5	-0.0619592	0.0306812	0.0491937	1	non-significant		CDHR5	-0.0849417	0.0323485	0.0100397	1	non-significant
PIGR	179	PIgR	0.0242536	0.0120479	0.0496157	1	non-significant		PIgR	0.0615693	0.0156198	0.000143386	0.0658142	non-significant
	265	COCH	-0.078605	0.0391491	0.0501907	1	non-significant		COCH	-0.155571	0.0660656	0.0203501	1	non-significant
	408	IL-27	-0.0529322	0.026388	0.0504022	1	non-significant		IL-27	-3.8e-05	0.0315884	0.999044	1	non-significant
	367	MEPE	-0.0684454	0.0344068	0.052266	1	non-significant		MEPE	-0.0207377	0.0340271	0.543595	1	non-significant
	194	MATN2	-0.130135	0.0656261	0.0529894	1	non-significant		MATN2	-0.131685	0.0408345	0.00168767	0.774642	non-significant
	349	DKK3	-0.067057	0.0338181	0.0530021	1	non-significant		DKK3	-0.0307199	0.0388667	0.431157	1	non-significant
	261	MEGF9	-0.100572	0.0507549	0.0531586	1	non-significant		MEGF9	-0.118247	0.0488666	0.0170723	1	non-significant
	289	P4HB	-0.096679	0.0489758	0.0540316	1	non-significant		P4HB	-0.158326	0.0771603	0.0424372	1	non-significant
	268	PAM	-0.07076	0.0358646	0.0541531	1	non-significant		PAM	-0.0896169	0.0418751	0.034531	1	non-significant
	245	CCL21	-0.0716056	0.0363193	0.0543202	1	non-significant		CCL21	-0.0832632	0.0434033	0.0578903	1	non-significant
	406	ST6GAL1	-0.120184	0.0616925	0.0571403	1	non-significant		ST6GAL1	-0.0513945	0.063622	0.420768	1	non-significant
	319	CRHBP	-0.0711198	0.0370867	0.0609925	1	non-significant		CRHBP	-0.0661495	0.0480233	0.171237	1	non-significant
	427	XCL1	-0.0680652	0.0355038	0.0610621	1	non-significant		XCL1	0.00768522	0.0343833	0.823601	1	non-significant
	226	ENG	-0.0703534	0.0367685	0.0615467	1	non-significant		ENG	-0.112757	0.0443135	0.0122352	1	non-significant
	252	PTPRS	-0.0804676	0.0427723	0.0658789	1	non-significant		PTPRS	-0.068492	0.034328	0.0483114	1	non-significant
	286	IgGFcreceptorII-b	-0.0514548	0.0275041	0.0673503	1	non-significant		IgGFcreceptorII-b	-0.0202405	0.0294144	0.493045	1	non-significant
	231	IL13RA1	-0.0525572	0.0281195	0.067597	1	non-significant		IL13RA1	-0.149661	0.0641211	0.0212607	1	non-significant
	451	KLK6	-0.0704164	0.0377891	0.0684038	1	non-significant		KLK6	-0.00670044	0.0411474	0.870945	1	non-significant
	235	ICAM3	-0.0870986	0.0469006	0.0693142	1	non-significant		ICAM3	-0.0852352	0.0397179	0.0342535	1	non-significant
	220	ACE2	-0.064071	0.0345349	0.069581	1	non-significant		ACE2	-0.143632	0.057164	0.0136266	1	non-significant
	237	HAVCR2	-0.0636662	0.0344093	0.0703102	1	non-significant		HAVCR2	-0.0902854	0.0405936	0.0283283	1	non-significant
	224	NT-proBNP	0.151652	0.0819627	0.0703117	1	non-significant		NT-proBNP	0.373041	0.124584	0.0034609	1	non-significant
	260	NOMO1	-0.0634401	0.0345758	0.0727162	1	non-significant		NOMO1	-0.0760627	0.0423932	0.0756427	1	non-significant
	318	CD209	-0.0525134	0.0286575	0.0729654	1	non-significant		CD209	-0.050714	0.0368395	0.171697	1	non-significant
	395	TNFRSF13B	-0.0550774	0.030169	0.0740036	1	non-significant		TNFRSF13B	-0.010081	0.030876	0.744738	1	non-significant
	316	ANGPTL3	-0.0939546	0.0515341	0.0743837	1	non-significant		ANGPTL3	-0.0596015	0.0526227	0.259921	1	non-significant
	247	SPINT1	-0.0552496	0.0306277	0.0773946	1	non-significant		SPINT1	-0.102112	0.0508226	0.0470603	1	non-significant
	329	TLT-2	-0.08054	0.0449395	0.079278	1	non-significant		TLT-2	-0.0776713	0.0443241	0.0826703	1	non-significant
	182	PTX3	0.0771182	0.0443428	0.0882904	1	non-significant		PTX3	0.133059	0.0392285	0.000999219	0.458642	non-significant
	315	TSHB	-0.0877473	0.0505054	0.0887381	1	non-significant		TSHB	-0.0967421	0.0833072	0.248351	1	non-significant
	456	TIMP4	-0.0746938	0.0431015	0.08939	1	non-significant		TIMP4	-0.0477314	0.0553075	0.390063	1	non-significant
	373	PD-L2	-0.0516426	0.0300246	0.0917411	1	non-significant		PD-L2	-0.0219962	0.0302503	0.46886	1	non-significant
	326	RAGE	-0.0505784	0.0302261	0.100634	1	non-significant		RAGE	-0.0156833	0.0323787	0.629157	1	non-significant
	221	CLSTN2	-0.0503418	0.0307381	0.107965	1	non-significant		CLSTN2	-0.0801172	0.0409066	0.0529886	1	non-significant
	334	NPDC1	-0.0500732	0.0308312	0.110863	1	non-significant		NPDC1	-0.0187012	0.0348116	0.592279	1	non-significant
	264	MMP-3	0.0731588	0.045218	0.112101	1	non-significant		MMP-3	0.0584545	0.0481829	0.227935	1	non-significant
THBS4	180	THBS4	-0.207558	0.128502	0.112686	1	non-significant		THBS4	-0.337148	0.0607705	2.23942e-07	0.00010279	significant
	300	ANGPTL1	-0.049491	0.0313571	0.120997	1	non-significant		ANGPTL1	-0.033892	0.0330597	0.307734	1	non-significant
	391	IL16	-0.094947	0.0603398	0.122029	1	non-significant		IL16	-0.0353122	0.0382597	0.358154	1	non-significant
	382	MMP-9	0.137047	0.0875676	0.12401	1	non-significant		MMP-9	-0.0957102	0.0715339	0.183883	1	non-significant
	280	PILRA	-0.0465934	0.0301528	0.128722	1	non-significant		PILRA	-0.0464705	0.0347282	0.183961	1	non-significant
	352	CCL14	-0.0652898	0.0424427	0.130407	1	non-significant		CCL14	-0.00884051	0.0417433	0.832688	1	non-significant
	338	CD4	-0.0418376	0.0273447	0.132445	1	non-significant		CD4	0.0127629	0.0279331	0.648714	1	non-significant
	242	OPG	-0.0637696	0.0417491	0.133079	1	non-significant		OPG	-0.06475	0.0365492	0.0794988	1	non-significant
	358	ANGPT1	0.0354644	0.0233302	0.13491	1	non-significant		ANGPT1	-0.0563818	0.0939137	0.549573	1	non-significant
	435	CCL16	-0.0519862	0.0343742	0.136865	1	non-significant		CCL16	-0.00535054	0.0405911	0.895403	1	non-significant
	301	F7	-0.066562	0.0440851	0.137503	1	non-significant		F7	-0.0811041	0.0460619	0.0811711	1	non-significant
	402	MMP-2	-0.0422838	0.0280759	0.138473	1	non-significant		MMP-2	-0.00385054	0.0347113	0.911892	1	non-significant
	218	ANG	-0.0778326	0.0518605	0.139822	1	non-significant		ANG	0.0801375	0.0579108	0.169178	1	non-significant
	320	PECAM-1	-0.060681	0.0408732	0.144051	1	non-significant		PECAM-1	0.0106751	0.0917569	0.907582	1	non-significant
	206	SCGB3A1	-0.065338	0.044016	0.144104	1	non-significant		SCGB3A1	-0.167164	0.0593315	0.00583951	1	non-significant
	259	GAL	-0.0790977	0.0541226	0.150376	1	non-significant		GAL	-0.0869238	0.0513322	0.0935267	1	non-significant
	281	CPA1	0.131877	0.092274	0.159294	1	non-significant		CPA1	0.0725038	0.11573	0.53238	1	non-significant
	424	ADAM-TS13	-0.0246056	0.0174121	0.163938	1	non-significant		ADAM-TS13	-0.000343486	0.0200484	0.986363	1	non-significant
	188	CHI3L1	-0.112885	0.0807837	0.168597	1	non-significant		CHI3L1	-0.27818	0.0838678	0.00127172	0.58372	non-significant
	419	MARCO	-0.0307954	0.0221673	0.171046	1	non-significant		MARCO	-0.00625356	0.0185057	0.736117	1	non-significant
	270	LAIR1	-0.0489452	0.0356468	0.175985	1	non-significant		LAIR1	-0.0684976	0.0411051	0.0988032	1	non-significant
PAI	183	PAI	-0.040995	0.0304479	0.184369	1	non-significant		PAI	-0.349022	0.0713223	3.6901e-06	0.00169376	significant
	229	FGF-23	-0.0708308	0.0527012	0.185136	1	non-significant		FGF-23	-0.0998663	0.0446669	0.0275506	1	non-significant
	290	AXL	-0.0328978	0.0245365	0.186178	1	non-significant		AXL	-0.0363635	0.0281285	0.199114	1	non-significant
	366	CD163	-0.046995	0.035139	0.187267	1	non-significant		CD163	-0.0382328	0.036207	0.293598	1	non-significant
	305	PLC	-0.0475162	0.0356925	0.189262	1	non-significant		PLC	-0.0379887	0.0266897	0.157561	1	non-significant
	335	FCER2	-0.0411394	0.0309327	0.189687	1	non-significant		FCER2	-0.0416855	0.0399089	0.298818	1	non-significant
	426	CST3	-0.0539158	0.0412833	0.197652	1	non-significant		CST3	-0.0333102	0.0456898	0.467613	1	non-significant
	390	CRTAC1	-0.0620098	0.0478278	0.200869	1	non-significant		CRTAC1	-0.0188178	0.0530541	0.723567	1	non-significant
	345	SCARF1	-0.0605182	0.0467068	0.201148	1	non-significant		SCARF1	-0.0405474	0.0821022	0.622332	1	non-significant
	443	ESAM	-0.043231	0.0344791	0.215852	1	non-significant		ESAM	-0.0636479	0.0531214	0.233323	1	non-significant
	254	CTSZ	-0.0363928	0.0292384	0.219165	1	non-significant		CTSZ	-0.0776543	0.0337907	0.0236382	1	non-significant
	431	PRELP	-0.021236	0.0172054	0.222991	1	non-significant		PRELP	-0.00908656	0.0186346	0.626833	1	non-significant
	303	GDF-2	0.0461866	0.0377845	0.227416	1	non-significant		GDF-2	0.0308688	0.0379619	0.418066	1	non-significant
	196	GUSB	-0.0681044	0.0564947	0.233799	1	non-significant		GUSB	-0.177924	0.044921	0.00014047	0.0644757	non-significant
	348	PSGL-1	-0.017802	0.0147806	0.234214	1	non-significant		PSGL-1	0.0166427	0.0215219	0.441201	1	non-significant
	384	IGLC2	-0.0985332	0.0818799	0.234608	1	non-significant		IGLC2	-0.0276197	0.0356689	0.440597	1	non-significant
	308	TIMP1	-0.0416462	0.0358566	0.251079	1	non-significant		TIMP1	-0.0930593	0.0468203	0.0494294	1	non-significant
	369	SERPINB6	-0.0418596	0.0362789	0.254188	1	non-significant		SERPINB6	-0.12417	0.0858193	0.150648	1	non-significant
	368	TR	-0.0526796	0.0460746	0.258446	1	non-significant		TR	0.00398605	0.0516979	0.938686	1	non-significant
	448	CXCL16	-0.026512	0.0233176	0.261071	1	non-significant		CXCL16	-0.0129712	0.0292768	0.65866	1	non-significant
	342	ACP6	-0.0284359	0.0258132	0.276111	1	non-significant		ACP6	-0.0592689	0.0428643	0.169869	1	non-significant
	275	CCL18	-0.0756936	0.0692857	0.279963	1	non-significant		CCL18	0.0464352	0.0773937	0.549833	1	non-significant
	363	PRSS27	0.0281076	0.0257664	0.280668	1	non-significant		PRSS27	-0.0420086	0.0324007	0.197839	1	non-significant
	278	TNF-R1	-0.0311932	0.0289803	0.287037	1	non-significant		TNF-R1	-0.0521948	0.0298354	0.083285	1	non-significant
	450	TRAIL-R2	0.0345134	0.0321638	0.288504	1	non-significant		TRAIL-R2	-0.00895795	0.038551	0.816712	1	non-significant
	294	CPB1	0.0921976	0.0865237	0.291838	1	non-significant		CPB1	0.0503771	0.111279	0.651708	1	non-significant
	385	PCOLCE	-0.0463762	0.0445516	0.303006	1	non-significant		PCOLCE	-0.0346076	0.0523887	0.510393	1	non-significant
	227	NADK	0.0991598	0.0997744	0.325204	1	non-significant		NADK	-0.121554	0.0495283	0.0158146	1	non-significant
	256	PILRB	-0.0343466	0.0347637	0.328098	1	non-significant		PILRB	-0.0356722	0.037173	0.339634	1	non-significant
	452	MCFD2	0.0307207	0.0314858	0.334092	1	non-significant		MCFD2	-0.059828	0.0688108	0.386388	1	non-significant
	322	IL1RL2	0.0330882	0.0339389	0.334381	1	non-significant		IL1RL2	0.0329279	0.0378021	0.385747	1	non-significant
	248	PRTN3	-0.085338	0.0883181	0.338661	1	non-significant		PRTN3	-0.0916682	0.0441331	0.0404069	1	non-significant
	291	IL2-RA	-0.0326228	0.0340322	0.342473	1	non-significant		IL2-RA	-0.0565175	0.0394796	0.155404	1	non-significant
	394	MFGE8	-0.0575558	0.0600844	0.342808	1	non-significant		MFGE8	-0.0547574	0.0665728	0.412559	1	non-significant
	205	CLEC5A	-0.0385138	0.0415179	0.358152	1	non-significant		CLEC5A	-0.0732602	0.0306701	0.0187795	1	non-significant
	282	METRNL	0.0221187	0.0244272	0.369676	1	non-significant		METRNL	0.0347766	0.027702	0.212268	1	non-significant
	441	CXCL1	0.0432026	0.0478234	0.370745	1	non-significant		CXCL1	-0.0925936	0.0858707	0.283412	1	non-significant
	238	SERPINA7	-0.0333202	0.0371416	0.374046	1	non-significant		SERPINA7	-0.098124	0.038956	0.0132214	1	non-significant
	258	TGM2	-0.0918758	0.102617	0.374989	1	non-significant		TGM2	-0.0859559	0.0478628	0.0755626	1	non-significant
	381	CANT1	-0.0203655	0.023249	0.385369	1	non-significant		CANT1	-0.0202508	0.0270576	0.455745	1	non-significant
	243	CA1	0.110581	0.127554	0.390206	1	non-significant		CA1	-0.141238	0.0680295	0.0401905	1	non-significant
	355	CNDP1	0.032008	0.0371919	0.39364	1	non-significant		CNDP1	-0.00350877	0.0545269	0.948821	1	non-significant
	429	MIF	0.0884644	0.103358	0.396217	1	non-significant		MIF	-0.13752	0.13349	0.305059	1	non-significant
	414	LGMN	-0.030415	0.0360396	0.402809	1	non-significant		LGMN	-0.0459512	0.0370295	0.217461	1	non-significant
	309	APOM	-0.0315782	0.0382269	0.412767	1	non-significant		APOM	-0.0442612	0.0409057	0.281709	1	non-significant
	287	NECTIN2	-0.0241362	0.0292221	0.412891	1	non-significant		NECTIN2	-0.0610486	0.0365177	0.09763	1	non-significant
	234	NPTXR	-0.0409569	0.0496572	0.413495	1	non-significant		NPTXR	-0.0598916	0.0407649	0.144903	1	non-significant
	436	NID2	0.146716	0.182636	0.425669	1	non-significant		NID2	-0.106116	0.100299	0.292398	1	non-significant
	313	CD84	0.032824	0.0410431	0.427719	1	non-significant		CD84	-0.00976453	0.0659448	0.882551	1	non-significant
	347	NEMO	0.0814462	0.103195	0.43377	1	non-significant		NEMO	-0.00597482	0.14153	0.966398	1	non-significant
	440	CCL17	0.0326228	0.0427481	0.449038	1	non-significant		CCL17	-0.112369	0.106478	0.293725	1	non-significant
	380	VSIG4	0.0306482	0.0402727	0.450294	1	non-significant		VSIG4	0.000266943	0.0354628	0.994009	1	non-significant
	346	CCL24	0.0232242	0.0307004	0.452984	1	non-significant		CCL24	-0.0287184	0.0403311	0.478151	1	non-significant
	446	CSTB	0.0636792	0.0846424	0.455451	1	non-significant		CSTB	-0.0351155	0.0575529	0.543083	1	non-significant
	459	AZU1	0.0775214	0.104002	0.4596	1	non-significant		AZU1	-0.0320785	0.0541687	0.554994	1	non-significant
	372	TCN2	0.027483	0.0369238	0.46024	1	non-significant		TCN2	-0.0342378	0.0389915	0.381807	1	non-significant
	327	ARSA	-0.0393752	0.0537294	0.467145	1	non-significant		ARSA	-0.10664	0.052976	0.046667	1	non-significant
	412	PROC	-0.0288908	0.0396746	0.469961	1	non-significant		PROC	-0.00877826	0.0440594	0.842473	1	non-significant
	312	GRN	0.0182454	0.0251721	0.472005	1	non-significant		GRN	-0.0392318	0.0274469	0.156022	1	non-significant
	296	APLP1	-0.0442826	0.0617336	0.476631	1	non-significant		APLP1	0.139431	0.0738668	0.0619797	1	non-significant
	430	SCGB3A2	-0.0340228	0.048168	0.483325	1	non-significant		SCGB3A2	0.0480995	0.0785944	0.54192	1	non-significant
	397	REN	0.038964	0.0558233	0.488484	1	non-significant		REN	-0.0537715	0.0632656	0.39745	1	non-significant
	336	SRC	-0.07439	0.107766	0.493268	1	non-significant		SRC	0.048978	0.046582	0.295305	1	non-significant
	325	SPINT2	0.0341574	0.0495649	0.493982	1	non-significant		SPINT2	-0.0171059	0.0587746	0.771548	1	non-significant
	333	SELP	-0.0271034	0.0399094	0.500256	1	non-significant		SELP	-0.0189885	0.100932	0.851112	1	non-significant
	273	CA3	0.0400552	0.0599519	0.507191	1	non-significant		CA3	-0.0829593	0.0496578	0.0974826	1	non-significant
	340	SORT1	-0.0143474	0.0222426	0.521908	1	non-significant		SORT1	-0.047102	0.0333321	0.160539	1	non-significant
	361	MMP12	0.0388546	0.0606666	0.524857	1	non-significant		MMP12	0.01647	0.0415943	0.692997	1	non-significant
	304	CA2	0.0831972	0.130259	0.525988	1	non-significant		CA2	-0.168514	0.0783923	0.0337279	1	non-significant
	240	MPO	-0.0390146	0.0612662	0.527216	1	non-significant		MPO	-0.0808809	0.03809	0.0361307	1	non-significant
	184	C1QTNF1	-0.0509684	0.0803072	0.528597	1	non-significant		C1QTNF1	-0.219565	0.0494926	2.27016e-05	0.01042	significant
	253	CD164	-0.0210923	0.0336176	0.533344	1	non-significant		CD164	-0.0757552	0.0368978	0.0423902	1	non-significant
	376	GLO1	0.051585	0.084232	0.543094	1	non-significant		GLO1	-0.0720428	0.071548	0.316062	1	non-significant
	271	ANGPTL4	0.041529	0.070581	0.558974	1	non-significant		ANGPTL4	0.0350597	0.0671799	0.602848	1	non-significant
	317	CCL3	-0.0264196	0.0450793	0.560519	1	non-significant		CCL3	-0.0326479	0.0356954	0.36262	1	non-significant
	387	PPIB	-0.030016	0.0515208	0.562834	1	non-significant		PPIB	-0.0961164	0.134072	0.474869	1	non-significant
	223	VEGFD	0.0123368	0.0214641	0.568081	1	non-significant		VEGFD	-0.0505519	0.0297011	0.0919492	1	non-significant
	298	TNFRSF10C	-0.0229032	0.0398965	0.568549	1	non-significant		TNFRSF10C	-0.0469608	0.0371466	0.209187	1	non-significant
	409	TNFRSF14	-0.0218318	0.0386285	0.574535	1	non-significant		TNFRSF14	-0.033241	0.0437243	0.448754	1	non-significant
	416	RETN	0.0239926	0.0435814	0.584461	1	non-significant		RETN	-0.0193528	0.034835	0.579768	1	non-significant
	285	IDUA	-0.0196878	0.0359326	0.586242	1	non-significant		IDUA	-0.0598759	0.0372753	0.111419	1	non-significant
	415	NID1	0.0316586	0.0578078	0.586417	1	non-significant		NID1	-0.0381728	0.0653309	0.56017	1	non-significant
	295	PAR-1	0.0133716	0.02502	0.595457	1	non-significant		PAR-1	-0.00157676	0.0500894	0.97494	1	non-significant
	337	THPO	-0.0176336	0.0330823	0.596428	1	non-significant		THPO	-0.0138038	0.0400199	0.730842	1	non-significant
	284	LRIG1	-0.0223312	0.0421844	0.598958	1	non-significant		LRIG1	-0.0418451	0.0382136	0.276048	1	non-significant
	374	CGA	-0.0319224	0.06034	0.599165	1	non-significant		CGA	-0.0373462	0.0484885	0.443071	1	non-significant
	311	BOC	-0.0145486	0.0282841	0.609303	1	non-significant		BOC	-0.0230041	0.0319131	0.47268	1	non-significant
	388	LOX-1	0.0435472	0.0891257	0.627302	1	non-significant		LOX-1	-0.0561813	0.0501164	0.264914	1	non-significant
	433	CD2AP	0.0462772	0.0958852	0.631513	1	non-significant		CD2AP	-0.0920227	0.137359	0.504247	1	non-significant
	407	CD40-L	0.0358822	0.0776249	0.645947	1	non-significant		CD40-L	-0.109543	0.150429	0.467993	1	non-significant
	186	SCF	0.010295	0.0231719	0.65879	1	non-significant		SCF	0.119803	0.0347828	0.000842852	0.386869	non-significant
	453	MBL2	0.0226488	0.0518155	0.663956	1	non-significant		MBL2	-0.0216185	0.0461774	0.640733	1	non-significant
	232	TPP1	-0.0145978	0.0380188	0.702667	1	non-significant		TPP1	-0.140077	0.0507101	0.00680026	1	non-significant
	274	CTSF	0.0197118	0.0516534	0.704396	1	non-significant		CTSF	-0.0514817	0.0409289	0.211403	1	non-significant
	350	PI3	0.0141432	0.041565	0.73511	1	non-significant		PI3	0.0219209	0.0387818	0.573196	1	non-significant
	249	CCL5	0.0371646	0.114477	0.746831	1	non-significant		CCL5	0.0666797	0.156672	0.671171	1	non-significant
	362	PDGFsubunitA	0.00975	0.0314678	0.757996	1	non-significant		PDGFsubunitA	-0.0646018	0.0995121	0.517612	1	non-significant
	437	Dkk-1	-0.0084224	0.0291243	0.773658	1	non-significant		Dkk-1	-0.081739	0.0734766	0.268475	1	non-significant
	444	MCP-1	-0.0099876	0.0346247	0.774217	1	non-significant		MCP-1	-0.0085426	0.0394534	0.828982	1	non-significant
	344	RARRES2	-0.0079716	0.0286366	0.781899	1	non-significant		RARRES2	-0.00729189	0.0286181	0.799398	1	non-significant
	454	U-PAR	-0.0133332	0.0483179	0.783749	1	non-significant		U-PAR	-0.0113849	0.0312421	0.71633	1	non-significant
	241	CTSO	-0.00830868	0.035617	0.816524	1	non-significant		CTSO	-0.0831509	0.0430018	0.0558157	1	non-significant
	255	FABP4	-0.0121834	0.0531993	0.819811	1	non-significant		FABP4	0.0720357	0.0599902	0.232713	1	non-significant
	279	RNASE3	0.0293675	0.128699	0.820461	1	non-significant		RNASE3	-0.0599738	0.0718301	0.405663	1	non-significant
	423	PGLYRP1	0.0112268	0.0516316	0.828768	1	non-significant		PGLYRP1	-0.0267591	0.0357885	0.456384	1	non-significant
	413	CHIT1	0.0072438	0.0350973	0.83734	1	non-significant		CHIT1	0.00976584	0.0354366	0.783462	1	non-significant
	404	FS	-0.012191	0.0614833	0.843645	1	non-significant		FS	-0.0237668	0.0614937	0.699898	1	non-significant
	442	HB-EGF	0.0082328	0.0415845	0.843882	1	non-significant		HB-EGF	-0.116704	0.0933594	0.214018	1	non-significant
	269	CEACAM8	0.0204886	0.1051	0.846243	1	non-significant		CEACAM8	0.0285049	0.047043	0.545916	1	non-significant
	401	SNAP29	-0.0220042	0.113535	0.847125	1	non-significant		SNAP29	-0.11158	0.141452	0.431836	1	non-significant
	332	IL-1ra	-0.012026	0.0769795	0.876499	1	non-significant		IL-1ra	0.0235971	0.0574158	0.68198	1	non-significant
	321	ADM	-0.0059356	0.0386278	0.878508	1	non-significant		ADM	0.0190411	0.0347857	0.58534	1	non-significant
	185	ITGA5	-0.0088432	0.0581075	0.879664	1	non-significant		ITGA5	-0.161147	0.0405069	0.000129252	0.0593267	non-significant
	341	CD69	-0.0144028	0.0980832	0.883859	1	non-significant		CD69	-0.034697	0.138123	0.802102	1	non-significant
	246	TNC	0.0163286	0.117433	0.889983	1	non-significant		TNC	-0.0849597	0.0425407	0.0485375	1	non-significant
	375	DSC2	-0.0051244	0.0381282	0.893637	1	non-significant		DSC2	0.00974871	0.038467	0.800458	1	non-significant
	379	APP	-0.006212	0.0486521	0.898923	1	non-significant		APP	-0.136718	0.0723784	0.0615487	1	non-significant
	310	NRP1	0.0028296	0.0255977	0.912432	1	non-significant		NRP1	0.00954969	0.0204405	0.641295	1	non-significant
	356	PDGFsubunitB	0.002158	0.02107	0.918841	1	non-significant		PDGFsubunitB	-0.0740513	0.103543	0.476079	1	non-significant
	396	PEBP1	0.0062736	0.0691799	0.928112	1	non-significant		PEBP1	-0.145898	0.094985	0.127306	1	non-significant
	378	GIF	-0.0036188	0.0449045	0.936097	1	non-significant		GIF	-0.0389898	0.0452011	0.390515	1	non-significant
	306	COL18A1	-0.0050002	0.0643394	0.93837	1	non-significant		COL18A1	-0.0012381	0.0398755	0.975287	1	non-significant
	302	IGFBP-1	-0.0095236	0.146215	0.948332	1	non-significant		IGFBP-1	-0.07894	0.111232	0.479541	1	non-significant
	432	PARK7	0.0043978	0.0690204	0.949454	1	non-significant		PARK7	-0.143325	0.100925	0.158226	1	non-significant
	323	PRSS2	-0.0040392	0.0641216	0.950028	1	non-significant		PRSS2	0.00680036	0.0712195	0.924118	1	non-significant
	230	vWF	-0.0090168	0.143839	0.950271	1	non-significant		vWF	-0.225656	0.111821	0.0459267	1	non-significant
	393	CD177	-0.0036928	0.0620552	0.952789	1	non-significant		CD177	-0.00931397	0.0728302	0.898506	1	non-significant
	276	IL-1RT1	-0.0014336	0.0244765	0.953532	1	non-significant		IL-1RT1	-0.0530222	0.0347411	0.130078	1	non-significant
	392	GH	-0.016035	0.322957	0.960603	1	non-significant		GH	0.0602309	0.197272	0.760754	1	non-significant
	370	QDPR	0.00246746	0.0539515	0.963712	1	non-significant		QDPR	-0.110416	0.0767888	0.153247	1	non-significant
	207	HSP27	0.0029504	0.0788853	0.970317	1	non-significant		HSP27	0.0792802	0.0239646	0.00123539	0.567042	non-significant
	351	KYAT1	-0.00209284	0.0613143	0.972911	1	non-significant		KYAT1	-0.135836	0.0890712	0.130257	1	non-significant
	266	JAM-A	-0.0018852	0.0668638	0.977621	1	non-significant		JAM-A	0.0736902	0.129193	0.5695	1	non-significant
	445	CA13	-0.00321987	0.125142	0.979578	1	non-significant		CA13	-0.118474	0.149937	0.4311	1	non-significant
	365	CASP-3	0.0024174	0.105026	0.98173	1	non-significant		CASP-3	-0.0386102	0.137867	0.779923	1	non-significant
	267	MB	0.0013196	0.0696481	0.984961	1	non-significant		MB	-0.0738912	0.0574177	0.200911	1	non-significant
	457	PTPRF	-0.0005188	0.0434111	0.990513	1	non-significant		PTPRF	-0.0213601	0.0460805	0.643904	1	non-significant

## Sheet: S3 Olink replication
OlinkID	Protein	Beta	SE	Pvalue	P significance
OID00610	Ep-CAM	-1.03822	0.0734598	1.52662e-40	Significant
OID01415	SPINK1	0.403009	0.0423715	2.39244e-20	Significant
OID01184	REG4	0.325348	0.0476647	1.74688e-11	Significant
OID00595	GDF-15	0.258834	0.0423939	1.60049e-09	Significant
OID00641	COL1A1	-0.162205	0.0291328	3.52187e-08	Significant
OID00399	TF	-0.1397	0.0257474	7.65906e-08	Significant
OID00626	Gal-4	0.238088	0.0452746	1.8609e-07	Significant
OID01175	FAM3C	0.172182	0.0334919	3.43803e-07	Significant
OID01245	CDH1	0.141029	0.029477	2.04546e-06	Significant
OID00635	t-PA	-0.218549	0.046561	3.14726e-06	Significant
OID01231	REG1A	0.185544	0.0452559	4.55308e-05	Significant
OID00573	TFF3	0.124228	0.0306942	5.67062e-05	Significant
OID01482	OMD	-0.196798	0.0495855	7.8689e-05	Significant
OID00426	KIM1	0.23434	0.0613986	0.000145386	Significant
OID01268	THBS4	-0.183213	0.0501377	0.00027447	Significant
OID01274	COMP	-0.150938	0.0414252	0.000285787	Significant
OID01152	ADGRG2	-0.0844941	0.0231994	0.00028725	Significant
OID01478	XG	-0.113961	0.0320023	0.00039083	Significant
OID00565	ITGB2	-0.0978302	0.028636	0.000665871	Significant
OID00584	Notch 3	-0.107623	0.0326738	0.00102916	Significant
OID00429	VSIG2	0.155101	0.0501318	0.00204024	Significant
OID01282	FAP	-0.0588093	0.0193026	0.00238796	Significant
OID00464	CA5A	0.233067	0.0769394	0.00253059	Significant
OID00616	MB	-0.130517	0.044018	0.0031093	Significant
OID01125	CTSO	0.0841718	0.0285185	0.00324853	Significant
OID01129	ACP6	0.110629	0.0382088	0.00388279	Significant
OID00389	IL-1ra	0.156899	0.055408	0.00474395	Significant
OID00132	MEPE	-0.121785	0.0437243	0.00546341	Significant
OID01403	MFGE8	0.122945	0.0445692	0.00593049	Significant
OID01178	DPP7	0.0143545	0.00529273	0.00681681	Significant
OID01298	TIMD4	-0.112974	0.0416733	0.0068423	Significant
OID00578	Gal-3	0.0819705	0.0304282	0.00719621	Significant
OID01269	SAA4	-0.132871	0.0500327	0.00805989	Significant
OID01247	NCAM1	-0.0772322	0.0295267	0.00906384	Significant
OID01156	ALDH1A1	0.168779	0.0646778	0.00921979	Significant
OID01442	CD177	0.248834	0.0955407	0.00937039	Significant
OID01475	NOV	-0.0832772	0.0321847	0.00982984	Significant
OID00394	TNFRSF11A	0.0877879	0.0340333	0.0100553	Significant
OID00388	SRC	-0.183734	0.0716459	0.0104969	Significant
OID00622	CTSD	0.0854006	0.0336746	0.011393	Significant
OID01238	MET	-0.0549557	0.021977	0.0125878	Significant
OID01438	MYOC	-0.101429	0.0409522	0.0134453	Significant
OID00637	EGFR	-0.0481237	0.0196929	0.0147275	Significant
OID00410	FGF-21	0.247821	0.102629	0.0159447	Significant
OID00628	SHPS-1	-0.0843971	0.0352439	0.0168372	Significant
OID01488	LAIR1	0.0764894	0.0320609	0.017253	Significant
OID00639	CD93	-0.0623227	0.0261746	0.0174683	Significant
OID01400	CTSF	0.0816183	0.0345522	0.0183826	Significant
OID01151	APLP1	-0.122949	0.0521849	0.0186826	Significant
OID01295	VASN	-0.0587056	0.0253132	0.020615	Significant
OID00587	CDH5	-0.0407501	0.0176408	0.0211086	Significant
OID00470	HAOX1	0.251627	0.11005	0.0224531	Significant
OID01490	TPP1	0.0760786	0.0332973	0.0225549	Significant
OID00407	GIF	0.182511	0.0805455	0.023687	Significant
OID00643	CTSZ	0.0675268	0.0306544	0.0278493	Significant
OID01405	ACAN	-0.0566874	0.0259109	0.0289387	Significant
OID01414	INHBC	0.0761375	0.0351149	0.0303979	Significant
OID00465	HSP 27	-0.0780443	0.0367348	0.0338854	Significant
OID00396	TRAIL-R2	0.0722801	0.0340432	0.0339982	Significant
OID00586	CNTN1	-0.0560266	0.0264281	0.0342682	Significant
OID01448	VSIG4	0.0727873	0.0343513	0.0343646	Significant
OID00571	OPG	0.0644853	0.0306331	0.0355458	Significant
OID00447	PRSS8	0.0564469	0.0271133	0.0376203	Significant
OID01304	CRTAC1	-0.0805506	0.0387211	0.0377798	Significant
OID00444	DCN	-0.0421986	0.0203376	0.0382646	Significant
OID00581	BLM hydrolase	-0.0673395	0.0334072	0.0441268	Significant
OID01194	VCAN	-0.0537948	0.0267019	0.0442199	Significant
OID00614	MMP-2	-0.0621442	0.0308508	0.0442497	Significant
OID00425	MERTK	-0.0612704	0.0308207	0.0470977	Significant
OID01185	SUMF2	0.105521	0.0538785	0.050458	non-significant
OID01208	MEP1B	-0.132461	0.0680087	0.0517455	non-significant
OID00441	MMP7	0.063381	0.0326265	0.0523491	non-significant
OID00380	ANG-1	0.137771	0.0712983	0.0536091	non-significant
OID00590	TFPI	-0.0568576	0.0294654	0.0539386	non-significant
OID01239	F7	0.0630302	0.0326672	0.0539663	non-significant
OID01228	PROC	0.0656944	0.0344756	0.057007	non-significant
OID01189	CDH2	0.0809952	0.0427553	0.058466	non-significant
OID00390	IL6	0.134907	0.0717227	0.0602916	non-significant
OID00613	IL-1RT1	0.0487781	0.02617	0.0626297	non-significant
OID01267	ICAM3	-0.0494442	0.0265708	0.0630733	non-significant
OID00621	OPN	-0.0809676	0.0439599	0.0657918	non-significant
OID01433	FUCA1	0.10699	0.058546	0.0679346	non-significant
OID00392	STK4	-0.141797	0.0794841	0.0747279	non-significant
OID00606	TR-AP	0.052587	0.0295971	0.0759047	non-significant
OID00422	SERPINA12	-0.139076	0.0784331	0.076509	non-significant
OID00446	LPL	-0.0714979	0.0405366	0.0780681	non-significant
OID01170	CHRDL2	-0.0872255	0.0500226	0.0815079	non-significant
OID01130	TFF2	0.093983	0.0539396	0.0817432	non-significant
OID00432	HO-1	-0.0608015	0.0350467	0.0830641	non-significant
OID00608	PSP-D	0.0651988	0.0375929	0.0831622	non-significant
OID00385	ADAM-TS13	-0.0227449	0.0133459	0.0886329	non-significant
OID01160	SIGLEC7	0.046611	0.027353	0.0886709	non-significant
OID00457	ACE2	0.112651	0.0661909	0.0890783	non-significant
OID01259	TCN2	0.0513545	0.03026	0.0899802	non-significant
OID00436	CEACAM8	0.0977118	0.0581233	0.0930404	non-significant
OID01202	SDC4	0.112244	0.0671662	0.0950027	non-significant
OID01263	CES1	0.0710733	0.0426713	0.0961053	non-significant
OID00411	PIgR	0.0193429	0.011633	0.0966591	non-significant
OID01262	GNLY	-0.0291303	0.0175393	0.0970528	non-significant
OID01409	APP	0.0988579	0.0602113	0.100925	non-significant
OID00386	BOC	-0.0371196	0.0226214	0.101114	non-significant
OID00642	PON3	-0.0785882	0.0481199	0.102727	non-significant
OID00403	IL-17D	-0.036793	0.0225298	0.102776	non-significant
OID01265	TNC	-0.0663159	0.040677	0.103339	non-significant
OID01186	CANT1	0.0355265	0.0220544	0.107506	non-significant
OID01143	CDHR5	0.0581482	0.0362369	0.108862	non-significant
OID01428	PTPRF	-0.0447271	0.0281647	0.112574	non-significant
OID00611	AP-N	-0.0432025	0.0272075	0.112603	non-significant
OID01440	WFIKKN2	-0.0454071	0.0288177	0.115401	non-significant
OID00634	ST2	0.0657059	0.0417248	0.115611	non-significant
OID01277	DEFA1	0.0207474	0.0132322	0.11719	non-significant
OID01491	CD209	-0.0563174	0.0359573	0.117593	non-significant
OID01419	FCRL5	-0.0720127	0.0461668	0.119095	non-significant
OID01155	LILRA5	0.0481234	0.0313742	0.125354	non-significant
OID01219	FCGR3B	-0.0670568	0.0437655	0.125769	non-significant
OID00651	vWF	-0.0715941	0.0468875	0.127062	non-significant
OID00451	FABP2	0.0823172	0.0543377	0.130078	non-significant
OID01207	METRNL	0.0361656	0.0240487	0.132904	non-significant
OID00443	ITGB1BP2	-0.145793	0.0973083	0.134351	non-significant
OID00598	DLK-1	-0.0769191	0.0518308	0.138077	non-significant
OID00450	GDF-2	0.0661231	0.0446619	0.139014	non-significant
OID01128	DDC	-0.0697468	0.0471245	0.13914	non-significant
OID01198	NECTIN2	0.043434	0.029415	0.140065	non-significant
OID01122	NPTXR	0.0522007	0.0359069	0.146284	non-significant
OID01266	DPP4	-0.0426523	0.0293527	0.146478	non-significant
OID01422	CD300LG	-0.0489144	0.0339453	0.149871	non-significant
OID00449	HB-EGF	0.0799904	0.0555996	0.150513	non-significant
OID00589	FABP4	0.0777237	0.0542972	0.152572	non-significant
OID01460	LGMN	0.0456628	0.0322333	0.156865	non-significant
OID01264	IGFBP6	-0.0439352	0.0310902	0.157884	non-significant
OID01220	LILRB5	-0.0799292	0.0582227	0.170073	non-significant
OID01283	PLA2G7	-0.00288898	0.00211793	0.17282	non-significant
OID00624	CPA1	0.0865053	0.0634906	0.173301	non-significant
OID00600	MPO	0.0474532	0.0349016	0.174222	non-significant
OID01427	CCL21	0.0476151	0.0351025	0.175224	non-significant
OID01463	GUSB	0.0819595	0.0606074	0.17654	non-significant
OID01270	TIE1	-0.0268251	0.019841	0.176635	non-significant
OID01146	CA13	-0.14458	0.108589	0.183296	non-significant
OID00469	PARP-1	0.112762	0.0851856	0.185844	non-significant
OID01249	SELL	-0.0438596	0.0333335	0.188498	non-significant
OID00631	uPA	-0.0414238	0.0315589	0.189568	non-significant
OID01450	CGA	0.0724312	0.0552755	0.190324	non-significant
OID01182	SSC4D	-0.151288	0.115572	0.190768	non-significant
OID00632	CPB1	0.0761936	0.0584401	0.192549	non-significant
OID00648	PDGF subunit A	0.0833622	0.06462	0.197282	non-significant
OID01484	PAMR1	0.0411774	0.031925	0.197362	non-significant
OID01248	CD59	0.0132252	0.0103541	0.201742	non-significant
OID01224	TIMP1	0.0372702	0.0291847	0.201828	non-significant
OID00630	CASP-3	-0.113232	0.0891796	0.204423	non-significant
OID01408	SPINT2	0.0507797	0.0400345	0.204897	non-significant
OID01181	ENPP7	0.105119	0.0828844	0.20494	non-significant
OID01454	CRELD2	0.0535336	0.042339	0.206325	non-significant
OID00438	PSGL-1	0.0322604	0.025636	0.208481	non-significant
OID00383	SLAMF7	0.0597074	0.0475735	0.209708	non-significant
OID00405	LOX-1	0.0787017	0.0631745	0.213074	non-significant
OID00452	THPO	0.035989	0.0290254	0.215237	non-significant
OID01221	APOM	-0.0406429	0.0328031	0.215578	non-significant
OID01462	COLEC12	-0.0392388	0.0317197	0.216303	non-significant
OID01193	RTN4R	0.0187228	0.0152904	0.220997	non-significant
OID01192	IGFBPL1	0.0452958	0.0370207	0.221362	non-significant
OID00579	GRN	0.0334265	0.0274965	0.224333	non-significant
OID00620	U-PAR	0.0361113	0.0297161	0.224512	non-significant
OID00582	PLC	-0.0319349	0.026384	0.226349	non-significant
OID00462	TGM2	-0.088077	0.0728719	0.227016	non-significant
OID00585	TIMP4	-0.04117	0.0342399	0.229426	non-significant
OID01486	FCER2	-0.0531439	0.0443436	0.230961	non-significant
OID00569	EPHB4	-0.0306692	0.0256841	0.232656	non-significant
OID00448	AGRP	0.0372849	0.031261	0.233203	non-significant
OID00401	PDGF subunit B	0.0747884	0.0629086	0.234716	non-significant
OID01401	MATN2	-0.0355006	0.0300511	0.237685	non-significant
OID00591	PAI	0.0728478	0.0621803	0.241583	non-significant
OID01218	PLXNB2	0.0140606	0.0120238	0.242459	non-significant
OID01307	LYVE1	-0.0402231	0.034648	0.245889	non-significant
OID01468	CRHBP	0.0310774	0.0268438	0.247193	non-significant
OID00618	PRTN3	0.0481082	0.0418189	0.250198	non-significant
OID01222	SOD1	0.0191347	0.0166346	0.25023	non-significant
OID01412	TMSB10	0.0888218	0.0779266	0.254576	non-significant
OID01232	SERPINA7	0.0337442	0.0296781	0.255737	non-significant
OID01157	CD79B	0.0340366	0.030006	0.256856	non-significant
OID00644	MMP-3	-0.0502217	0.044453	0.258769	non-significant
OID00577	CD163	0.0485846	0.0430437	0.259209	non-significant
OID00568	MMP-9	0.0703226	0.0625944	0.261439	non-significant
OID00583	LTBR	-0.0299331	0.0268138	0.264472	non-significant
OID01406	ITGB1	-0.0269357	0.0241725	0.265343	non-significant
OID00645	RARRES2	0.0282453	0.0254844	0.267904	non-significant
OID00627	IL-1RT2	0.0348374	0.0315412	0.269563	non-significant
OID01154	GRAP2	-0.115447	0.104741	0.270556	non-significant
OID00400	IL1RL2	0.0370229	0.0337828	0.273305	non-significant
OID01441	CDON	-0.0263476	0.0241079	0.274627	non-significant
OID01420	PILRA	0.0378932	0.0348756	0.277435	non-significant
OID01216	CHL1	-0.0206238	0.0191568	0.281861	non-significant
OID01134	ANGPTL7	-0.0217563	0.0202339	0.282447	non-significant
OID01421	B4GALT1	0.0278119	0.0262236	0.289066	non-significant
OID01256	PAM	-0.0285317	0.0269614	0.290123	non-significant
OID00409	IL18	0.0435749	0.0411995	0.290387	non-significant
OID00384	PGF	-0.025492	0.0241421	0.291183	non-significant
OID00652	PECAM-1	-0.0404676	0.0387151	0.29607	non-significant
OID01246	CCL5	0.0718876	0.0692711	0.299548	non-significant
OID01271	COL18A1	0.029923	0.0289359	0.301253	non-significant
OID01492	FUT3/FUT5	0.0386866	0.0376233	0.303995	non-significant
OID00640	IL-18BP	0.0288721	0.0286124	0.313097	non-significant
OID01174	SOST	-0.0380339	0.0377937	0.314403	non-significant
OID01195	FBP1	0.0759278	0.0757568	0.316377	non-significant
OID01241	KIT	-0.0301363	0.0301188	0.317189	non-significant
OID00588	TLT-2	-0.0351147	0.0360248	0.32984	non-significant
OID01281	EFEMP1	-0.0197894	0.0203191	0.330241	non-significant
OID01410	HAVCR2	0.0300385	0.0308593	0.330505	non-significant
OID01240	IGLC2	0.039021	0.0401041	0.330708	non-significant
OID00381	ADM	0.0380773	0.0391458	0.330849	non-significant
OID00602	IL-6RA	-0.0310374	0.0322992	0.336729	non-significant
OID01132	ANGPT2	-0.0320448	0.0335969	0.340334	non-significant
OID01136	TINAGL1	-0.0199049	0.0209061	0.341183	non-significant
OID00564	LDL receptor	0.0458435	0.0483723	0.343411	non-significant
OID00629	CCL15	0.0375873	0.0397234	0.344173	non-significant
OID00633	CHI3L1	0.0696748	0.0737702	0.345061	non-significant
OID01236	PRSS2	0.0433872	0.0464273	0.350179	non-significant
OID00416	SPON2	0.0153597	0.016591	0.354691	non-significant
OID01470	SPINT1	0.0243391	0.0263479	0.355749	non-significant
OID01471	FSTL3	0.0235954	0.025675	0.358228	non-significant
OID01229	SERPINA5	-0.0404645	0.0443391	0.361577	non-significant
OID01254	ENG	-0.0196457	0.0215888	0.362956	non-significant
OID01258	CR2	-0.0392304	0.0433779	0.36592	non-significant
OID01172	NOMO1	0.0293934	0.0325526	0.366679	non-significant
OID01211	RNASE3	0.0903929	0.100604	0.369044	non-significant
OID01126	FCRL1	-0.0359218	0.0402012	0.371687	non-significant
OID00421	PAPPA	-0.0332643	0.0374668	0.37476	non-significant
OID01158	ANXA4	-0.0102073	0.0115472	0.376835	non-significant
OID01413	ANGPTL4	0.0367376	0.0420526	0.382451	non-significant
OID01461	SEMA7A	-0.0254377	0.0294498	0.387834	non-significant
OID01275	PLTP	-0.00695884	0.00817156	0.394559	non-significant
OID01302	CFHR5	-0.0324588	0.0385881	0.400368	non-significant
OID01303	MEGF9	0.00878644	0.0104526	0.400687	non-significant
OID00423	REN	0.0622898	0.0741123	0.400748	non-significant
OID00650	IGFBP-2	-0.0405474	0.0493679	0.411559	non-significant
OID00417	GH	-0.121993	0.148733	0.412195	non-significant
OID01404	NUDT5	-0.0153987	0.0187877	0.412541	non-significant
OID01439	SNAP29	-0.0667592	0.0820711	0.416073	non-significant
OID00636	SCGB3A2	0.0526644	0.0649526	0.417574	non-significant
OID01455	ITGA5	0.0232456	0.0286755	0.417673	non-significant
OID01459	SCARF1	-0.0345885	0.042704	0.418065	non-significant
OID01476	CNTN4	-0.0221716	0.0273848	0.418252	non-significant
OID01483	PEBP1	0.0517422	0.0640158	0.419035	non-significant
OID00572	ALCAM	-0.0186342	0.0237265	0.432324	non-significant
OID01179	LRP11	0.0261189	0.0334829	0.435442	non-significant
OID01140	GHRL	-0.0411785	0.0532049	0.439044	non-significant
OID01135	CLEC5A	0.0207472	0.0269088	0.440787	non-significant
OID01243	MBL2	-0.0798687	0.105309	0.448284	non-significant
OID00567	TNF-R2	0.0319788	0.0421924	0.448577	non-significant
OID01286	GAS6	-0.0222176	0.029411	0.450085	non-significant
OID01425	PLA2G4A	0.0254167	0.0337331	0.451259	non-significant
OID01431	IGF2R	0.0210408	0.0279374	0.45145	non-significant
OID01121	LRIG1	-0.0236059	0.0317611	0.457423	non-significant
OID00605	CHIT1	-0.0684126	0.0923472	0.458882	non-significant
OID00391	TNFRSF10A	0.0201716	0.0281959	0.474433	non-significant
OID01190	TYRO3	-0.0150282	0.0210805	0.475984	non-significant
OID01235	CA3	-0.0384868	0.0542025	0.477743	non-significant
OID01453	MIF	0.0532098	0.0759004	0.483345	non-significant
OID00428	TM	-0.0180018	0.0259718	0.488296	non-significant
OID01166	CLSTN2	0.0283258	0.0412516	0.492367	non-significant
OID00408	SCF	-0.0231242	0.0337065	0.49275	non-significant
OID01289	PCOLCE	0.0306049	0.0448464	0.495028	non-significant
OID01167	COMT	0.0323022	0.0474071	0.495699	non-significant
OID00596	SELE	0.0330422	0.0486919	0.497457	non-significant
OID00406	Gal-9	0.0164213	0.0245936	0.504384	non-significant
OID01187	CD1C	-0.0188597	0.0284336	0.507206	non-significant
OID01162	QDPR	0.0364289	0.05725	0.524626	non-significant
OID01244	FCGR2A	-0.0290977	0.04591	0.526267	non-significant
OID00466	CD4	0.0161874	0.0256809	0.528533	non-significant
OID00455	BNP	-0.023762	0.0377983	0.529632	non-significant
OID00431	PRELP	0.0104362	0.0167884	0.534235	non-significant
OID00576	MCP-1	0.0232196	0.0374192	0.534963	non-significant
OID01411	DSC2	0.0204712	0.0331335	0.536734	non-significant
OID01469	MSMB	-0.0241699	0.0393063	0.538666	non-significant
OID01149	PILRB	0.0306132	0.0509333	0.547857	non-significant
OID01276	CCL18	0.0362899	0.0604854	0.548568	non-significant
OID00435	SORT1	0.0158242	0.026558	0.551332	non-significant
OID01473	CD58	-0.0142576	0.0239537	0.551749	non-significant
OID00467	NEMO	-0.0431742	0.0730206	0.554391	non-significant
OID01141	SERPINB8	0.0133505	0.0226559	0.555722	non-significant
OID00414	CTRC	0.0353363	0.0600363	0.556186	non-significant
OID00440	CCL3	0.0349722	0.0596621	0.557805	non-significant
OID01253	IL7R	-0.00836894	0.0143492	0.55978	non-significant
OID00454	GT	0.0259088	0.0447614	0.562754	non-significant
OID01124	THOP1	0.0247122	0.0427588	0.563345	non-significant
OID01205	DAB2	0.0321887	0.0564165	0.568342	non-significant
OID01138	ENO2	-0.0406297	0.0712938	0.568793	non-significant
OID01432	P4HB	0.020459	0.036021	0.570095	non-significant
OID01299	CNDP1	-0.0217416	0.03832	0.570506	non-significant
OID01290	FCN2	-0.025521	0.0453415	0.57357	non-significant
OID01196	TSHB	0.0336546	0.0607606	0.579693	non-significant
OID01273	NOTCH1	-0.0111938	0.0202446	0.580349	non-significant
OID01183	MCFD2	0.0241624	0.043725	0.580575	non-significant
OID01168	CLUL1	-0.0204555	0.0370912	0.581333	non-significant
OID01291	TGFBI	0.0207561	0.0379315	0.584279	non-significant
OID01452	CA6	-0.0243657	0.0449566	0.587868	non-significant
OID01467	CD69	-0.0428572	0.0796991	0.590795	non-significant
OID01287	SPARCL1	-0.00675678	0.0125858	0.591402	non-significant
OID00619	PCSK9	0.0208901	0.0389339	0.591611	non-significant
OID00603	RETN	0.0206212	0.0385488	0.592728	non-significant
OID01133	CD2AP	-0.042223	0.080021	0.597776	non-significant
OID01226	ANG	0.0201039	0.0383587	0.600241	non-significant
OID01139	NADK	0.0282258	0.0542336	0.602783	non-significant
OID01209	ROR1	0.0157833	0.0303656	0.603251	non-significant
OID01430	SIRPB1	0.0180477	0.0348384	0.604463	non-significant
OID00461	TNFRSF13B	-0.016813	0.0329054	0.609416	non-significant
OID00623	PGLYRP1	0.0191548	0.0377499	0.611894	non-significant
OID01424	BLVRB	0.0222179	0.0443606	0.616507	non-significant
OID01204	KYAT1	0.035582	0.0711926	0.617245	non-significant
OID01279	TGFBR3	-0.00372513	0.00745774	0.617457	non-significant
OID01423	PARK7	0.0350431	0.0725263	0.628997	non-significant
OID01305	FETUB	-0.0168402	0.0357478	0.637605	non-significant
OID01234	GP1BA	-0.0167057	0.0355223	0.638174	non-significant
OID00419	GLO1	-0.0300011	0.0644221	0.641456	non-significant
OID00597	AZU1	0.026049	0.0563188	0.643726	non-significant
OID00649	TNF-R1	0.0136326	0.029589	0.645013	non-significant
OID00458	PD-L2	0.0132245	0.029089	0.649402	non-significant
OID00393	IDUA	0.0187293	0.0412646	0.649935	non-significant
OID01285	MFAP5	-0.00262238	0.0057905	0.650661	non-significant
OID01407	DKK3	-0.0141596	0.0322953	0.661086	non-significant
OID00445	Dkk-1	0.0209699	0.0483867	0.664757	non-significant
OID01292	CCL14	0.0141867	0.0327927	0.665311	non-significant
OID00601	CXCL16	-0.0111141	0.0257151	0.665615	non-significant
OID01458	CD99L2	0.0107107	0.0248511	0.666491	non-significant
OID01163	SNAP23	-0.0296724	0.0694317	0.669135	non-significant
OID00570	IL2-RA	-0.0152383	0.0358945	0.671197	non-significant
OID01177	PPP1R2	-0.0296507	0.0711836	0.677033	non-significant
OID01466	B4GAT1	-0.0105987	0.0255316	0.67807	non-significant
OID00412	RAGE	-0.0121921	0.0294866	0.679271	non-significant
OID01443	NID2	0.00745294	0.018116	0.680796	non-significant
OID01300	OSMR	-0.00965032	0.023864	0.685944	non-significant
OID01223	CA1	-0.0432263	0.107539	0.687731	non-significant
OID01418	COCH	-0.0171527	0.0446428	0.700829	non-significant
OID01402	HTRA2	0.0110323	0.0288381	0.70206	non-significant
OID01261	CA4	0.00366006	0.00961051	0.703336	non-significant
OID00439	CCL17	0.0286694	0.0764865	0.7078	non-significant
OID01153	TYMP	0.0260395	0.0695743	0.708217	non-significant
OID00427	THBS2	0.00719076	0.01926	0.708898	non-significant
OID00442	IgG Fc receptor II-b	-0.0179216	0.0487062	0.71292	non-significant
OID01251	CD46	-0.00879047	0.0243665	0.718291	non-significant
OID00413	SOD2	-0.00702374	0.0194831	0.718482	non-significant
OID01445	CD97	0.0123045	0.0343549	0.720237	non-significant
OID01294	AOC3	-0.0102409	0.0286031	0.720329	non-significant
OID01480	PPIB	0.030384	0.0850156	0.720809	non-significant
OID01485	ROBO1	0.00917809	0.0257624	0.721658	non-significant
OID01127	CD164	0.0108858	0.0308344	0.724068	non-significant
OID01137	GLRX	0.00928869	0.0266216	0.727163	non-significant
OID01159	ANXA11	0.0259249	0.0754376	0.731112	non-significant
OID01474	SCGB3A1	-0.0163717	0.0477818	0.731883	non-significant
OID01233	C2	0.0104354	0.0305884	0.732997	non-significant
OID00382	CD40-L	-0.029465	0.0864862	0.733347	non-significant
OID00415	FGF-23	0.0151332	0.0446432	0.734635	non-significant
OID01203	PAG1	-0.00773138	0.022822	0.734794	non-significant
OID01164	APEX1	-0.0208238	0.0620701	0.737266	non-significant
OID00646	ICAM-2	0.0112557	0.0335627	0.737361	non-significant
OID00404	CXCL1	-0.0213865	0.0647734	0.741277	non-significant
OID01449	CRIM1	0.0040156	0.0121828	0.741702	non-significant
OID00625	JAM-A	-0.0184998	0.0562103	0.742076	non-significant
OID00574	SELP	-0.0181262	0.0560398	0.746362	non-significant
OID01144	CCDC80	-0.0126871	0.0396113	0.748756	non-significant
OID01145	DIABLO	-0.00289636	0.00907039	0.749492	non-significant
OID01191	CRKL	-0.0275732	0.0864051	0.749647	non-significant
OID00424	DECR1	-0.0252039	0.079004	0.749719	non-significant
OID00460	hOSCAR	-0.0061621	0.0196105	0.753358	non-significant
OID00647	KLK6	-0.00807413	0.0257217	0.753602	non-significant
OID00437	PTX3	-0.01077	0.0345162	0.755027	non-significant
OID00468	VEGFD	0.0104035	0.0336096	0.756918	non-significant
OID01252	ST6GAL1	-0.00985481	0.0319496	0.757748	non-significant
OID01457	MESDC2	-0.0316542	0.103253	0.759179	non-significant
OID00131	NT-proBNP	-0.0258156	0.089101	0.772026	non-significant
OID01417	PDGFRB	0.00915807	0.0316905	0.772599	non-significant
OID01227	F11	-0.0097033	0.0340669	0.77578	non-significant
OID01437	CST6	-0.0110544	0.0389855	0.776759	non-significant
OID01147	SEMA3F	0.00691993	0.0245131	0.777723	non-significant
OID00575	CSTB	0.0124531	0.044535	0.779771	non-significant
OID01296	LILRB2	-0.00872249	0.0315798	0.782396	non-significant
OID01165	ENTPD5	0.00233582	0.00870318	0.788407	non-significant
OID01481	SPINK5	-0.00600999	0.0224144	0.788603	non-significant
OID01465	STIP1	0.00884783	0.033764	0.793288	non-significant
OID00456	MMP12	0.0139095	0.0539687	0.796617	non-significant
OID01472	IL13RA1	0.00606488	0.0237332	0.798307	non-significant
OID00617	TNFSF13B	0.00755236	0.0307168	0.805786	non-significant
OID01297	LILRB1	0.00636406	0.0260588	0.807065	non-significant
OID01477	CA2	0.0228367	0.093861	0.807774	non-significant
OID00402	IL-27	0.00758458	0.0316295	0.810493	non-significant
OID00379	BMP-6	-0.0187345	0.0803601	0.815662	non-significant
OID00609	PI3	-0.00829425	0.0368549	0.821942	non-significant
OID00563	TNFRSF14	0.00643508	0.0291306	0.825169	non-significant
OID00593	TR	-0.00928082	0.0424146	0.826799	non-significant
OID01217	NRP1	-0.00291303	0.0133973	0.827872	non-significant
OID01142	SERPINB6	0.0116025	0.055483	0.834359	non-significant
OID00398	TIE2	-0.0044738	0.02209	0.839508	non-significant
OID00612	AXL	-0.00560661	0.028078	0.841733	non-significant
OID01456	PEAR1	0.00570762	0.0287422	0.842594	non-significant
OID00604	IGFBP-1	-0.014766	0.0745968	0.843091	non-significant
OID00434	IL16	0.0104852	0.0547499	0.848128	non-significant
OID00463	LEP	0.0126498	0.0662526	0.84858	non-significant
OID01429	BCAM	0.0047172	0.0259733	0.855885	non-significant
OID01197	BAG6	-0.00659292	0.0363258	0.855981	non-significant
OID00592	CCL24	-0.014001	0.0772929	0.856257	non-significant
OID01230	ICAM1	0.00610563	0.0339625	0.85733	non-significant
OID05026	GP6	-0.010513	0.0589597	0.858483	non-significant
OID00453	MARCO	0.00327604	0.0184145	0.858798	non-significant
OID01120	CLMP	-0.00463557	0.0264267	0.860757	non-significant
OID01434	ESAM	-0.00563695	0.0321584	0.860855	non-significant
OID01257	VCAM1	-0.00489598	0.0294951	0.868163	non-significant
OID01200	USP8	-0.00300851	0.0188637	0.873287	non-significant
OID01169	HDGF	-0.00905518	0.0578912	0.875705	non-significant
OID00566	IL-17RA	0.00653724	0.0428311	0.878692	non-significant
OID01180	ADGRE2	-0.00465382	0.0314047	0.882195	non-significant
OID00433	XCL1	0.00685766	0.0466905	0.883232	non-significant
OID01451	CLEC14A	-0.00439038	0.0299656	0.883516	non-significant
OID01214	NT-proBNP	0.0148606	0.101456	0.883548	non-significant
OID00430	AMBP	-0.00229356	0.0158266	0.884777	non-significant
OID01446	PTPN6	0.00703066	0.0515943	0.89161	non-significant
OID01416	CLEC11A	-0.00514812	0.0402576	0.898245	non-significant
OID00420	CD84	-0.00500749	0.03929	0.898585	non-significant
OID01444	DAG1	0.00567104	0.044765	0.899191	non-significant
OID01225	CST3	0.00395276	0.034944	0.909938	non-significant
OID01436	BST1	-0.00120571	0.0107591	0.910772	non-significant
OID01250	NID1	-0.0033212	0.0303607	0.912892	non-significant
OID01201	FKBP4	0.00446456	0.041017	0.913324	non-significant
OID00387	IL-4RA	-0.00254673	0.0238188	0.914852	non-significant
OID01188	GAL	0.00563089	0.0580416	0.922715	non-significant
OID01150	ANGPTL1	0.00252712	0.0284266	0.929162	non-significant
OID01199	ARG1	-0.00214807	0.0272	0.937054	non-significant
OID00397	PRSS27	-0.00286649	0.0371003	0.938414	non-significant
OID00395	PAR-1	0.00230023	0.0333112	0.944948	non-significant
OID01306	ANGPTL3	-0.00220139	0.0326158	0.946188	non-significant
OID01301	C1QTNF1	-0.00206505	0.0359776	0.954228	non-significant
OID00459	CTSL1	-0.00157563	0.0281025	0.955288	non-significant
OID00638	IGFBP-7	-0.00180282	0.0330021	0.956435	non-significant
OID00594	TNFRSF10C	0.00190468	0.0434347	0.965023	non-significant
OID01176	TXNDC5	-0.00197525	0.0457231	0.965542	non-significant
OID01284	PTPRS	-0.000247914	0.00614693	0.967829	non-significant
OID00654	CCL16	0.00177736	0.0441506	0.967888	non-significant
OID01255	IGFBP3	-0.00163452	0.0419898	0.968949	non-significant
OID01206	NPDC1	0.00118363	0.0329387	0.971335	non-significant
OID00418	FS	0.000930049	0.0381607	0.980556	non-significant
OID00615	FAS	-0.000664017	0.0296826	0.982152	non-significant
OID01479	ARSA	0.000868852	0.0427626	0.98379	non-significant
OID01489	RELT	0.000528564	0.027111	0.984445	non-significant
OID01447	CD109	-0.000412882	0.0351315	0.990623	non-significant
OID01487	LAMA4	-0.000253577	0.0295011	0.993142	non-significant
OID01171	CTSH	2.68506e-05	0.0121556	0.998238	non-significant

## Sheet: S4 Somalogic replication
SomaId	Protein	Beta	SE	Pvalue	pval_FDR	P significance
SL012561	REG4	0.697558	0.0835252	6.74223e-17	8.05696e-14	Significant
SL003869	GDF15	0.6568	0.0983192	2.38487e-11	2.84993e-08	Significant
SL005230	UNC5C	0.352779	0.0535357	4.40993e-11	5.26987e-08	Significant
SL004661	ACAN	-0.399677	0.0680169	4.19921e-09	5.01806e-06	Significant
SL003764	NCAM1	-0.304336	0.0555506	4.28876e-08	5.12507e-05	Significant
SL004686	TNFSF15	0.310563	0.0570179	5.12966e-08	6.12994e-05	Significant
SL011049	MASP1	0.288945	0.056056	2.54209e-07	0.00030378	Significant
SL003970	PTH	-0.306264	0.0597702	2.99075e-07	0.000357394	Significant
SL008574	OMD	-0.463669	0.0934623	7.01207e-07	0.000837942	Significant
SL007696	CD93	-0.275127	0.0573057	1.57847e-06	0.00188627	Significant
SL010530	OCIAD1	0.270685	0.0566269	1.75171e-06	0.00209329	Significant
SL012769	FAM3D	0.284791	0.0602044	2.24068e-06	0.00267761	Significant
SL004636	FLT3	0.262689	0.0570886	4.19607e-06	0.00501431	Significant
SL004804	CADM3	0.258285	0.056925	5.69823e-06	0.00680938	Significant
SL011069	PRSS27	0.260213	0.0574651	5.949e-06	0.00710905	Significant
SL004337	FGF19	-0.519193	0.115016	6.35853e-06	0.00759844	Significant
SL008909	LGMN	0.255431	0.0565948	6.38182e-06	0.00762628	Significant
SL011509	PYY	0.661719	0.146649	6.41374e-06	0.00766442	Significant
SL005357	REG1A	0.403152	0.0898249	7.18277e-06	0.00858341	Significant
SL008810	NEGR1	-0.245228	0.0551115	8.60067e-06	0.0102778	Significant
SL004865	CDH6	0.247372	0.0557452	9.09914e-06	0.0108735	Significant
SL016566	STK17B	0.248722	0.0566713	1.13949e-05	0.0136169	Significant
SL005491	OPCML	0.250435	0.0580222	1.58745e-05	0.01897	Significant
SL004556	CD55	-0.240324	0.0557199	1.61004e-05	0.01924	Significant
SL004097	SMAD3	0.241042	0.0560368	1.69649e-05	0.0202731	Significant
SL021043	GDF11 MSTN	-0.242336	0.0567564	1.95693e-05	0.0233853	Significant
SL002823	SELL	-0.250973	0.0589061	2.03913e-05	0.0243676	Significant
SL010381	DKKL1	0.243438	0.0575831	2.36207e-05	0.0282268	Significant
SL004671	TNFRSF13C	0.237347	0.0564659	2.6297e-05	0.0314249	Significant
SL018256	CHKB	0.240617	0.0573907	2.75758e-05	0.0329531	Significant
SL007871	CMPK1	0.264884	0.0632131	2.78555e-05	0.0332874	Significant
SL000337	CAPN1 CAPNS1	-0.245452	0.0586663	2.86593e-05	0.0342478	Significant
SL000324	C8A C8B C8G	0.246168	0.0598471	3.90081e-05	0.0466147	Significant
SL003542	EHMT2	-0.245258	0.0597817	4.0859e-05	0.0488265	Significant
SL004845	EPHB4	0.234191	0.0572408	4.28906e-05	0.0512543	Significant
SL000053	PLAT	-0.245529	0.0601478	4.46312e-05	0.0533343	Significant
SL000052	TNNT2	0.232749	0.0571911	4.70799e-05	0.0562605	Significant
SL006528	FAP	-0.242637	0.0601231	5.44464e-05	0.0650634	Significant
SL002704	PTN	-0.17581	0.0439077	6.22556e-05	0.0743954	Significant
SL007295	CDH15	0.223413	0.0579277	0.000114901	0.137307	Significant
SL005572	GSN	-0.359279	0.093509	0.000121943	0.145722	Significant
SL000396	CYCS	-0.235778	0.0621547	0.000148591	0.177567	Significant
SL006805	CDC42BPB	0.215751	0.0569815	0.000152885	0.182698	Significant
SL005169	ICAM5	-0.224283	0.0596624	0.000170453	0.203692	Significant
SL004720	PPP3R1	0.218731	0.0584526	0.000182544	0.21814	Significant
SL010468	RGMB	-0.215253	0.0577168	0.000191879	0.229296	Significant
SL006922	RAD51	0.225272	0.0605449	0.000198637	0.237372	Significant
SL003524	PDIA3	0.212671	0.057402	0.000211434	0.252664	Significant
SL010467	RGMA	-0.217877	0.0589282	0.000217874	0.26036	Significant
SL003169	CXCL5	0.244082	0.0662259	0.000228165	0.272657	Significant
SL004863	TNFRSF19	-0.216777	0.058851	0.000230057	0.274918	Significant
SL004698	Human-virus	0.218791	0.0594753	0.000234432	0.280147	Significant
SL005209	NOTCH3	-0.216736	0.0589693	0.000237469	0.283776	Significant
SL004610	LRP8	-0.220505	0.0601913	0.000248887	0.29742	Significant
SL002081	CDH5	-0.29449	0.0805011	0.000253989	0.303517	Significant
SL005178	IL37	0.218373	0.059917	0.000267824	0.32005	Significant
SL013570	DYRK3	0.206763	0.0570903	0.000292689	0.349763	Significant
SL010465	MATN2	-0.341155	0.0942764	0.000296128	0.353873	Significant
SL000582	BIRC5	0.214118	0.059335	0.000307818	0.367843	Significant
SL004070	RPS27A	-0.215387	0.0601262	0.000340651	0.407078	Significant
SL003172	CXCL6	0.214163	0.0606011	0.000409347	0.48917	Significant
SL000605	RPS27A	-0.211295	0.0603138	0.000459605	0.549228	Significant
SL012108	PLCG1	0.208171	0.0596608	0.000484391	0.578847	Significant
SL003657	PPP3CA PPP3R1	-0.208922	0.0599002	0.00048695	0.581905	Significant
SL000519	CCL3	-0.207459	0.0598649	0.000529337	0.632557	Significant
SL008380	CTSZ	0.199935	0.0579504	0.000560363	0.669634	Significant
SL006119	TFF3	0.187673	0.0544975	0.000573825	0.685721	Significant
SL004140	EFNA4	0.193379	0.0563093	0.000594254	0.710133	Significant
SL003680	AGER	-0.220073	0.0641164	0.00059827	0.714933	Significant
SL009400	CHRDL1	-0.160893	0.0469939	0.000617755	0.738217	Significant
SL004712	CXCL12	-0.200316	0.0586116	0.000631548	0.7547	Significant
SL003690	TNFRSF11A	0.195999	0.0577226	0.000684964	0.818532	Significant
SL010371	ENTPD1	0.196348	0.0579648	0.00070567	0.843275	Significant
SL004326	TNFSF18	0.20054	0.0592222	0.000708582	0.846756	Significant
SL005231	UNC5D	-0.182128	0.0539049	0.000728333	0.870357	Significant
SL004335	FGF17	0.200491	0.059427	0.000741564	0.886168	Significant
SL010384	SPOCK1	-0.201411	0.0598844	0.000770077	0.920243	Significant
SL000493	LDHB	-0.202525	0.0604108	0.000800973	0.957163	Significant
SL004557	CD59	-0.186995	0.0557986	0.000804477	0.96135	Significant
SL004855	CNTN1	-0.195915	0.0584727	0.000806536	0.963811	Significant
SL016129	FAM107B	0.201563	0.0604088	0.000847967	1	Significant
SL007756	GDF2	0.199923	0.0599246	0.00084919	1	Significant
SL006992	MATN3	0.199238	0.0598991	0.000880303	1	Significant
SL010379	SEMA3A	0.199438	0.0600871	0.000902925	1	Significant
SL005059	TGFBR3	-0.189022	0.0571019	0.000932097	1	Significant
SL000320	C5	0.195325	0.0594468	0.00101724	1	Significant
SL014470	BCAR3	0.251565	0.0770884	0.00110108	1	Significant
SL007752	DAPK2	0.18453	0.0571249	0.00123667	1	Significant
SL004152	IL18R1	0.192923	0.059946	0.00128962	1	Significant
SL008760	SLITRK1	0.183792	0.0572156	0.00131686	1	Significant
SL003919	KLK14	0.187761	0.0584784	0.00132382	1	Significant
SL011180	HK1	0.183996	0.0575308	0.00138282	1	Significant
SL010349	FN1	-0.191606	0.0600487	0.00141855	1	Significant
SL013872	LRP1B	-0.190025	0.0596951	0.00145632	1	Significant
SL010469	HFE2	-0.231056	0.0732653	0.00161217	1	Significant
SL004338	FGF20	-0.191638	0.0608103	0.00162482	1	Significant
SL004154	L1CAM	-0.187995	0.0597507	0.00165336	1	Significant
SL005208	RTN4R	0.184937	0.0591512	0.00176895	1	Significant
SL000497	LAMA1 LAMB1 LAMC1	0.184399	0.0599598	0.00210234	1	Significant
SL001737	SFN	0.221891	0.0721915	0.00211463	1	Significant
SL011549	ARID3A	-0.187084	0.0609138	0.00213131	1	Significant
SL000002	VEGFA	0.184704	0.0602892	0.00218661	1	Significant
SL004925	AGR2	0.204972	0.0669472	0.0022008	1	Significant
SL004330	CD22	0.184536	0.0603174	0.00221767	1	Significant
SL004823	PPIA	-0.184588	0.060665	0.00234428	1	Significant
SL010488	ABL2	0.238502	0.0784502	0.00236447	1	Significant
SL000308	SERPING1	-0.175837	0.0584475	0.00262575	1	Significant
SL005630	PSMA6	-0.18296	0.0608385	0.0026357	1	Significant
SL001797	KLK6	0.173845	0.0584192	0.00292212	1	Significant
SL005210	NRCAM	-0.17449	0.0587225	0.00296407	1	Significant
SL005196	LSAMP	-0.161444	0.0545756	0.00309469	1	Significant
SL002541	TNFSF11	0.178789	0.0609416	0.00334871	1	Significant
SL004869	CA13	-0.177394	0.0604806	0.0033562	1	Significant
SL001888	SLPI	-0.164132	0.0561582	0.00347042	1	Significant
SL004258	ADIPOQ	-0.216853	0.0744427	0.00357957	1	Significant
SL002644	EGFR	-0.173896	0.0597413	0.00360479	1	Significant
SL004910	ALDOA	-0.218572	0.0763963	0.00422273	1	Significant
SL007181	TYK2	0.172462	0.0606925	0.00448916	1	Significant
SL016555	PDE11A	0.16382	0.0577438	0.0045538	1	Significant
SL008023	HAPLN1	0.257948	0.0909272	0.00455596	1	Significant
SL000006	SERPINE1	-0.207439	0.0732232	0.00461186	1	Significant
SL004723	HDAC8	0.161702	0.0571978	0.00469773	1	Significant
SL010520	AURKB	0.171243	0.0606382	0.00474271	1	Significant
SL004009	RAC1	-0.169362	0.0600116	0.00477032	1	Significant
SL000055	CDH1	0.249124	0.0891178	0.00518289	1	Significant
SL005764	CD163	0.168121	0.0601496	0.00518918	1	Significant
SL006542	FCN2	0.162898	0.0583566	0.00524771	1	Significant
SL004821	S100A4	-0.217429	0.0779465	0.00527948	1	Significant
SL004081	DCN	0.165055	0.0594081	0.00546393	1	Significant
SL007311	SNAP25	0.161551	0.0581823	0.0054924	1	Significant
SL000134	MET	-0.163635	0.0592083	0.00571468	1	Significant
SL004844	EPHA5	-0.166779	0.0604608	0.00580728	1	Significant
SL011499	PPY	0.163614	0.0595506	0.00600541	1	Significant
SL004811	TAGLN2	-0.166919	0.0608009	0.00604486	1	Significant
SL005675	ATP5B	0.16411	0.0599636	0.00620359	1	Significant
SL003197	CCL25	-0.165462	0.0604773	0.0062202	1	Significant
SL000525	MMP7	0.15054	0.0552748	0.00645987	1	Significant
SL004296	AK1	-0.164072	0.060284	0.00649583	1	Significant
SL008936	CHL1	-0.160593	0.0590507	0.00653653	1	Significant
SL004362	CLEC11A	-0.159681	0.0588333	0.00664511	1	Significant
SL014029	SPHK2	0.16176	0.0597094	0.00674618	1	Significant
SL014229	CD83	0.162816	0.0604036	0.00702885	1	Significant
SL000408	EPO	0.176195	0.0653774	0.00703794	1	Significant
SL015510	ISG15	-0.163732	0.0607877	0.00707067	1	Significant
SL005172	IGFBP6	-0.148732	0.0552402	0.00709271	1	Significant
SL008381	CTSF	0.162557	0.0604725	0.0071856	1	Significant
SL005629	NAGK	-0.166638	0.0621006	0.00728865	1	Significant
SL010489	CAMK1	0.155662	0.0581437	0.00742422	1	Significant
SL007056	BMP10	-0.163047	0.0609028	0.0074249	1	Significant
SL003643	GSTP1	-0.161673	0.0603955	0.00743073	1	Significant
SL008402	LYPD3	0.153781	0.0574925	0.00747736	1	Significant
SL010376	MMEL1	0.1997	0.0748135	0.00760098	1	Significant
SL014269	KIR3DL2	-0.161711	0.06078	0.00780013	1	Significant
SL004652	WIF1	-0.159155	0.0605261	0.0085504	1	Significant
SL006803	ANGPTL3	-0.159209	0.0606573	0.00867163	1	Significant
SL018938	SUMO3	-0.159273	0.0606954	0.00868682	1	Significant
SL005403	LMAN2	0.152807	0.0583696	0.00884678	1	Significant
SL005194	JAM3	-0.155174	0.0594209	0.00901603	1	Significant
SL000383	CKM	-0.151507	0.0582747	0.00932548	1	Significant
SL007640	CLEC7A	-0.157	0.060416	0.00935926	1	Significant
SL016128	TXNDC12	-0.155689	0.0599468	0.00940099	1	Significant
SL014469	SHC1	-0.182473	0.0706639	0.00981535	1	Significant
SL000573	APCS	-0.146993	0.0569866	0.00989652	1	Significant
SL013490	BOC	0.155756	0.0604985	0.0100373	1	Significant
SL013754	RASA1	0.156404	0.0609378	0.0102696	1	Significant
SL003190	CCL15	0.148898	0.058193	0.0105069	1	Significant
SL013240	CRK	-0.1496	0.0584864	0.010532	1	Significant
SL004676	IGFBP5	-0.154253	0.0603601	0.0106021	1	Significant
SL000020	APOB	-0.153667	0.060431	0.0109951	1	Significant
SL009089	BCAN	-0.164871	0.0648455	0.0110058	1	Significant
SL006460	GP1BA	-0.154085	0.0606992	0.0111327	1	Significant
SL008122	DUSP3	-0.153817	0.060709	0.0112872	1	Significant
SL008639	IDS	-0.149531	0.0590294	0.0113041	1	Significant
SL007869	PPIB	0.147446	0.058351	0.0115079	1	Significant
SL014070	SLITRK5	-0.142588	0.0564825	0.0115875	1	Significant
SL005188	IL5RA	0.151248	0.0600224	0.01174	1	Significant
SL006268	NSFL1C	-0.152898	0.0606901	0.0117582	1	Significant
SL002522	RB1	0.149771	0.0596479	0.0120415	1	Significant
SL004466	SERPIND1	0.147881	0.0593074	0.0126502	1	Significant
SL004363	CLEC11A	-0.145364	0.0583162	0.0126783	1	Significant
SL004864	CDH12	-0.151791	0.0610524	0.0129099	1	Significant
SL007828	NRG4	-0.153485	0.0618947	0.0131465	1	Significant
SL011809	DCTPP1	-0.147933	0.0597263	0.0132547	1	Significant
SL005679	TPT1	-0.150032	0.0605748	0.0132564	1	Significant
SL006114	ROR1	-0.134598	0.0545561	0.0136197	1	Significant
SL003349	HIF1A	0.14066	0.057139	0.0138277	1	Significant
SL001947	MIA	-0.180156	0.0734609	0.0141904	1	Significant
SL000554	PRKCD	0.180327	0.0738163	0.0145692	1	Significant
SL013488	CLEC1B	-0.147354	0.0603806	0.0146703	1	Significant
SL004924	EIF4H	-0.147433	0.060664	0.0150853	1	Significant
SL005703	NOTCH1	-0.141135	0.0583709	0.0156104	1	Significant
SL018629	RNF43	0.140897	0.058442	0.0159136	1	Significant
SL008611	NAAA	0.200523	0.0843799	0.0174812	1	Significant
SL007680	ROBO2	-0.139375	0.0587379	0.0176526	1	Significant
SL004340	FGF6	-0.144587	0.0609659	0.0177114	1	Significant
SL000480	IL4	0.143512	0.0605458	0.0177736	1	Significant
SL014096	LRRTM1	-0.142265	0.0609071	0.0195036	1	Significant
SL006480	PRSS3	0.142117	0.0610423	0.0199031	1	Significant
SL011508	ADCYAP1	-0.158147	0.0681029	0.0202233	1	Significant
SL004737	TPM1	0.140964	0.0608529	0.0205324	1	Significant
SL011202	NAPA	-0.13857	0.0600596	0.0210436	1	Significant
SL007207	THBS4	-0.28485	0.123867	0.0214688	1	Significant
SL004352	IL17F	0.136864	0.0598339	0.0221723	1	Significant
SL005574	ACY1	0.175832	0.0774381	0.02317	1	Significant
SL000398	CYP3A4	-0.133509	0.0588645	0.023325	1	Significant
SL004751	HMOX2	-0.137993	0.0609461	0.0235627	1	Significant
SL000048	PROC	0.134167	0.0592866	0.0236343	1	Significant
SL003792	GRB2	-0.137333	0.0608122	0.0239261	1	Significant
SL010528	UFM1	-0.135313	0.0601988	0.0245912	1	Significant
SL003198	TNC	-0.170429	0.0761258	0.0251704	1	Significant
SL005694	PRDX6	-0.133184	0.0595257	0.0252593	1	Significant
SL003060	FGFR1	-0.132757	0.0594039	0.025429	1	Significant
SL000424	FGA FGB FGG	0.117763	0.0527845	0.0256796	1	Significant
SL008588	CD84	-0.135388	0.0608287	0.0260329	1	Significant
SL003744	LGALS3	0.125055	0.0564378	0.0267056	1	Significant
SL003916	KLK12	0.13199	0.0596145	0.0268249	1	Significant
SL009629	MBD4	-0.134619	0.0610195	0.0273725	1	Significant
SL000530	OSM	0.160919	0.0730796	0.0276674	1	Significant
SL003918	KLK13	0.126491	0.0574928	0.0277983	1	Significant
SL003679	IGF2R	-0.132008	0.0602432	0.0284331	1	Significant
SL006920	MAPK14	-0.205915	0.0945522	0.0294218	1	Significant
SL005308	PSME3	-0.131829	0.0605525	0.0294726	1	Significant
SL000323	C7	0.130919	0.0601507	0.0295163	1	Significant
SL000645	MMP10	0.129759	0.0596476	0.0295983	1	Significant
SL006550	ECM1	0.13083	0.0605181	0.0306311	1	Significant
SL003199	TIE1	-0.1285	0.0597921	0.0316254	1	Significant
SL008143	UBE2N	-0.130355	0.0606582	0.0316336	1	Significant
SL002075	IFNA2	0.133177	0.0620259	0.0317835	1	Significant
SL004689	WISP1	0.126806	0.0591002	0.0319042	1	Significant
SL000382	CKB CKM	-0.12314	0.0574572	0.0320998	1	Significant
SL004654	GZMH	-0.130549	0.0609799	0.0322854	1	Significant
SL017424	C10orf54	-0.127871	0.0598164	0.0325385	1	Significant
SL008945	TGM3	-0.126544	0.0593668	0.0330427	1	Significant
SL006998	PDPK1	-0.128726	0.0604968	0.0333523	1	Significant
SL001691	FGF7	-0.126524	0.0594962	0.0334543	1	Significant
SL004639	NTRK3	-0.133111	0.0629012	0.0343289	1	Significant
SL008904	LYVE1	-0.127488	0.06052	0.0351568	1	Significant
SL000309	C1QA C1QB C1QC	-0.12804	0.0607956	0.0351983	1	Significant
SL014896	ANK2	0.128062	0.0608466	0.03532	1	Significant
SL000339	CA2	-0.126758	0.0604853	0.0361097	1	Significant
SL005688	YWHAZ	-0.18782	0.0897231	0.0363202	1	Significant
SL010348	FN1	-0.126589	0.0605661	0.0366099	1	Significant
SL005221	SCARF1	-0.128533	0.0617516	0.0373929	1	Significant
SL011768	NUDCD3	-0.126487	0.0608799	0.0377409	1	Significant
SL003341	FGG	0.118287	0.0570723	0.0382118	1	Significant
SL010500	LYN	-0.214019	0.103436	0.0385364	1	Significant
SL004752	FAM107A	0.125228	0.0607107	0.0391418	1	Significant
SL005160	ESAM	-0.121766	0.0591015	0.0393706	1	Significant
SL011533	SGTA	-0.124506	0.0606329	0.0400305	1	Significant
SL006777	FETUB	-0.119204	0.0581849	0.0404906	1	Significant
SL003184	LEPR	0.123987	0.0606945	0.0410725	1	Significant
SL010519	ZAP70	0.120805	0.0592706	0.0415314	1	Significant
SL009412	DKK3	-0.104938	0.0515251	0.0416864	1	Significant
SL003440	PLA2G7	-0.117997	0.0581451	0.0424223	1	Significant
SL010368	IDUA	0.122518	0.0605787	0.0431284	1	Significant
SL008360	FLRT2	-0.187055	0.092568	0.0433074	1	Significant
SL014009	HDGFRP2	-0.123393	0.0610695	0.0433284	1	Significant
SL014130	CHST6	-0.123001	0.0609002	0.0434133	1	Significant
SL007206	THBS2	0.121743	0.0604023	0.043848	1	Significant
SL004843	EFNA2	-0.128536	0.0638753	0.0441885	1	Significant
SL008591	TFF1	-0.118937	0.0591216	0.0442469	1	Significant
SL008837	CD63	0.130101	0.0648002	0.0446721	1	Significant
SL000468	IGHM IGJ IGK@ IGL@	-0.133901	0.0667003	0.044696	1	Significant
SL003192	CFP	-0.122243	0.0609002	0.0447216	1	Significant
SL011770	LCMT1	0.121851	0.0608824	0.0453482	1	Significant
SL017289	UBB	-0.12004	0.0599914	0.0453973	1	Significant
SL004016	CXCL16	0.115727	0.0578425	0.045422	1	Significant
SL010463	GPC2	-0.121174	0.0610415	0.0471332	1	Significant
SL000558	F2	-0.12051	0.0607428	0.0472626	1	Significant
SL004637	MST1R	0.11987	0.0605766	0.0478375	1	Significant
SL004183	CDH3	0.118506	0.0599302	0.0479965	1	Significant
SL007560	STAB2	0.115951	0.0586493	0.0480395	1	Significant
SL020171	HHLA2	0.117983	0.0596841	0.0480653	1	Significant
SL000104	BCL2	-0.120045	0.0608565	0.0485413	1	Significant
SL000158	FOLH1	-0.119972	0.0608456	0.0486381	1	Significant
SL000528	POR	0.120412	0.0611266	0.0488519	1	Significant
SL007266	PSMD7	-0.117592	0.0599611	0.0498622	1	Significant
SL004724	KAT6A	0.118204	0.0604286	0.0504539	1	non-significant
SL012188	EPS15L1	-0.137716	0.0704402	0.0505738	1	non-significant
SL007025	JAK2	-0.114294	0.0584775	0.0506427	1	non-significant
SL004718	KPNA2	-0.118573	0.0607219	0.0508516	1	non-significant
SL007022	SYNCRIP	0.165701	0.0849033	0.050981	1	non-significant
SL003307	IL2RG	-0.118925	0.0609455	0.0510171	1	non-significant
SL014294	EPHA10	-0.118313	0.0606405	0.0510493	1	non-significant
SL000427	CX3CL1	-0.1131	0.058072	0.0514643	1	non-significant
SL019978	IFNA7	-0.118179	0.0607608	0.0517768	1	non-significant
SL005687	EIF5A	-0.118232	0.0608131	0.0518736	1	non-significant
SL011769	ANP32B	-0.116283	0.0599483	0.0524132	1	non-significant
SL010504	MAPKAPK5	-0.154702	0.0798375	0.0526581	1	non-significant
SL010461	FCGR1A	-0.118079	0.0609651	0.0527667	1	non-significant
SL017328	MYBPC1	0.116226	0.0600741	0.0530262	1	non-significant
SL007274	EFNB2	-0.106708	0.0552414	0.0534	1	non-significant
SL004101	SMAD2	-0.116441	0.0603846	0.0538157	1	non-significant
SL006694	CNDP1	0.111182	0.0578872	0.054774	1	non-significant
SL000406	CCL11	0.127811	0.0665987	0.0549686	1	non-significant
SL000344	CTSD	0.110411	0.0580228	0.0570546	1	non-significant
SL004771	AURKA	-0.111697	0.0587378	0.0572211	1	non-significant
SL005789	STC1	-0.107946	0.0567862	0.0573131	1	non-significant
SL011068	IL17RC	0.114515	0.0603172	0.057624	1	non-significant
SL004795	HSD17B10	-0.114966	0.0605591	0.0576427	1	non-significant
SL007356	NOTCH2	0.115835	0.0611224	0.0580755	1	non-significant
SL003323	CCL18	-0.111151	0.0588463	0.0589127	1	non-significant
SL006610	ADAMTS13	-0.112586	0.0599195	0.0602519	1	non-significant
SL004714	LIFR	0.289598	0.154135	0.060263	1	non-significant
SL004155	PDGFRB	-0.113907	0.0607156	0.0606451	1	non-significant
SL008416	MRC2	-0.11251	0.0600145	0.0608331	1	non-significant
SL010515	RPS6KA3	-0.113134	0.0604397	0.0612273	1	non-significant
SL000474	IL16	-0.113589	0.0607158	0.061368	1	non-significant
SL006917	LYN	-0.156437	0.0838221	0.0619998	1	non-significant
SL004345	GDF11	0.11368	0.0610157	0.0624439	1	non-significant
SL000007	ESR1	0.113582	0.0609837	0.062533	1	non-significant
SL011211	EIF4G2	-0.113038	0.060692	0.0625342	1	non-significant
SL009791	HNRNPAB	0.111055	0.0596697	0.0627202	1	non-significant
SL009768	CBX5	0.113545	0.0610258	0.062801	1	non-significant
SL000316	C4A C4B	-0.11298	0.0608483	0.063348	1	non-significant
SL007620	IL12RB2	-0.111544	0.0605167	0.0653009	1	non-significant
SL003930	HPGD	0.108935	0.0592537	0.0659952	1	non-significant
SL005202	MST1	-0.11043	0.060135	0.0663022	1	non-significant
SL000268	PLG	0.108948	0.059527	0.0672148	1	non-significant
SL007179	EPHB2	-0.105161	0.0577009	0.0683777	1	non-significant
SL000347	SERPINA6	0.110342	0.0605492	0.0684024	1	non-significant
SL009045	ENPP7	0.110581	0.0606855	0.0684238	1	non-significant
SL000088	TGFB2	-0.12341	0.067771	0.0686095	1	non-significant
SL006108	CD5L	-0.108905	0.0600257	0.0696292	1	non-significant
SL003648	GDI2	-0.11015	0.060714	0.0696402	1	non-significant
SL000437	HP	0.135973	0.074989	0.0697944	1	non-significant
SL003329	CCL14	-0.101972	0.056343	0.0703204	1	non-significant
SL014488	VAV1	-0.109168	0.0603853	0.0706284	1	non-significant
SL000250	SERPINF2	0.238564	0.132081	0.0708884	1	non-significant
SL007136	CEBPB	0.108655	0.0602059	0.0711189	1	non-significant
SL004687	TSLP	-0.109538	0.0608595	0.0718835	1	non-significant
SL003168	CCL27	-0.113182	0.0629939	0.0723818	1	non-significant
SL018921	N6AMT1	-0.108318	0.0603539	0.0726988	1	non-significant
SL004747	APOM	-0.107262	0.0598873	0.0732833	1	non-significant
SL000509	LTBR	0.108643	0.060737	0.0736557	1	non-significant
SL005179	IL36B	-0.108913	0.0611177	0.0747471	1	non-significant
SL013928	PPIE	-0.107636	0.0608841	0.0770799	1	non-significant
SL005430	SECTM1	0.254333	0.144071	0.0775081	1	non-significant
SL005730	PDE2A	0.104046	0.0590658	0.0781491	1	non-significant
SL008099	CAPG	-0.106948	0.0607176	0.0781708	1	non-significant
SL003862	CD40LG	-0.107379	0.0610555	0.0786256	1	non-significant
SL000022	FGA FGB FGG	0.102461	0.0584632	0.0796767	1	non-significant
SL016549	PRKAA2 PRKAB2 PRKAG1	-0.106268	0.0607319	0.0801546	1	non-significant
SL003166	ALCAM	-0.100316	0.0573343	0.0801742	1	non-significant
SL003974	PROC	0.123693	0.0708476	0.0808288	1	non-significant
SL017610	CXCL3 CXCL2	0.102257	0.0585919	0.0809436	1	non-significant
SL001717	IL10	0.106703	0.0611529	0.0810093	1	non-significant
SL005229	ULBP3	-0.10588	0.0609271	0.0822447	1	non-significant
SL003173	CXCL1	0.147605	0.0852681	0.0834385	1	non-significant
SL010512	PIK3CA PIK3R1	-0.104849	0.060706	0.0841385	1	non-significant
SL000586	F2	-0.104084	0.0603953	0.0848207	1	non-significant
SL003951	BDNF	-0.104661	0.0607424	0.0848824	1	non-significant
SL004939	PTPN1	0.101291	0.0590209	0.0861275	1	non-significant
SL000039	CXCL8	0.125048	0.0729021	0.0862935	1	non-significant
SL003328	CFI	0.101618	0.0592807	0.0864956	1	non-significant
SL014008	FUT5	0.110885	0.0647574	0.0868385	1	non-significant
SL001718	IL13	0.104327	0.0609296	0.0868491	1	non-significant
SL005215	CD33	0.103494	0.0604752	0.0870188	1	non-significant
SL004306	UBE2I	-0.103509	0.0605526	0.087376	1	non-significant
SL003761	PTEN	-0.103792	0.0609666	0.0886718	1	non-significant
SL004812	TPI1	-0.107635	0.0632344	0.0887242	1	non-significant
SL004940	PTPN6	-0.103158	0.0607024	0.0892421	1	non-significant
SL001938	INHBA	-0.108893	0.0644248	0.090982	1	non-significant
SL004334	FGF16	-0.10264	0.0608268	0.0915224	1	non-significant
SL010455	CNTN5	-0.101741	0.0603671	0.0919175	1	non-significant
SL003990	FGFR2	-0.107078	0.0638523	0.0935496	1	non-significant
SL000051	CRP	-0.0988194	0.0592125	0.0951384	1	non-significant
SL004492	TLR2	0.101779	0.0609995	0.0952119	1	non-significant
SL003041	PF4	-0.159237	0.0956484	0.0959502	1	non-significant
SL010522	CDK8 CCNC	0.101097	0.0609675	0.0972746	1	non-significant
SL010454	CNTN4	-0.0993531	0.0599706	0.0975805	1	non-significant
SL007361	CLC	0.0970329	0.0586043	0.0977767	1	non-significant
SL007059	LY86	0.134266	0.0811071	0.0978395	1	non-significant
SL000441	HGF	0.100347	0.0607515	0.0985827	1	non-significant
SL000458	IFNGR1	-0.0990535	0.0600558	0.0990741	1	non-significant
SL002078	TGFBR2	0.102123	0.0619364	0.0991826	1	non-significant
SL000461	IGHE IGK@ IGL@	0.0990633	0.0602511	0.10014	1	non-significant
SL005034	RAN	-0.171204	0.104528	0.101446	1	non-significant
SL005200	MICB	-0.0994869	0.0608519	0.10207	1	non-significant
SL004837	INHBA INHBB	-0.0994699	0.0610536	0.103266	1	non-significant
SL001721	PECAM1	0.0989827	0.060843	0.103768	1	non-significant
SL000124	MMP2	-0.0905831	0.0557037	0.103916	1	non-significant
SL001945	SELE	0.11786	0.0726453	0.104718	1	non-significant
SL009207	DCTN2	-0.0971172	0.0599841	0.105437	1	non-significant
SL003176	CCL1	0.0976151	0.0604139	0.106143	1	non-significant
SL003167	CXCL13	-0.0956405	0.0593996	0.107372	1	non-significant
SL004726	CD97	0.0978043	0.0607615	0.107476	1	non-significant
SL005725	GRAP2	0.103903	0.0646174	0.107842	1	non-significant
SL002763	KLK11	-0.0952873	0.0593241	0.108227	1	non-significant
SL009431	HINT1	-0.0973738	0.0606334	0.108286	1	non-significant
SL004852	CD274	-0.09738	0.0607716	0.109069	1	non-significant
SL010502	MAPK8	-0.0972306	0.0607222	0.109325	1	non-significant
SL004866	CA1	-0.0965398	0.0603314	0.109563	1	non-significant
SL003655	TKT	-0.101889	0.0639929	0.111341	1	non-significant
SL005189	IL7R	-0.112399	0.0708975	0.112882	1	non-significant
SL004759	EIF5	-0.0964296	0.0609854	0.113835	1	non-significant
SL018625	TLR4 LY96	0.093344	0.0591877	0.114776	1	non-significant
SL001943	IL6R	-0.144129	0.0914442	0.114993	1	non-significant
SL000133	CCL20	-0.0952815	0.0605053	0.115311	1	non-significant
SL005361	APOD	0.0941606	0.0598437	0.115617	1	non-significant
SL007173	GRN	0.0926294	0.0589249	0.115953	1	non-significant
SL004649	TNFSF4	-0.100119	0.063818	0.116689	1	non-significant
SL016567	MAP3K7 TAB1	0.0907745	0.0580904	0.118137	1	non-significant
SL005846	MSN	-0.0948143	0.0608987	0.11949	1	non-significant
SL005213	RELT	-0.0844678	0.0543173	0.119927	1	non-significant
SL000319	C5	0.0950162	0.0611076	0.11997	1	non-significant
SL018971	ZNRF3	-0.136502	0.087808	0.120052	1	non-significant
SL003774	BCL2L2	0.0941867	0.060988	0.122504	1	non-significant
SL001996	ANGPT2	-0.0906492	0.0589924	0.124385	1	non-significant
SL000633	FASLG	-0.093347	0.0608623	0.125093	1	non-significant
SL003700	BAD	-0.116449	0.0761359	0.126144	1	non-significant
SL000142	TYMS	-0.0923691	0.0605308	0.127013	1	non-significant
SL004354	IL19	0.0985483	0.0646658	0.127518	1	non-significant
SL010510	PAK7	0.0920728	0.0604415	0.127674	1	non-significant
SL007228	PRKCI	-0.0926187	0.0608503	0.12799	1	non-significant
SL004815	YWHAB	-0.170477	0.112044	0.128129	1	non-significant
SL008158	HIST1H3A	-0.0914937	0.060256	0.128909	1	non-significant
SL008759	GP6	-0.0922736	0.060791	0.129044	1	non-significant
SL004151	IL15RA	-0.0896683	0.0591673	0.129645	1	non-significant
SL010521	BTK	-0.0916944	0.0605084	0.129671	1	non-significant
SL003304	IGF1R	-0.12098	0.079877	0.12988	1	non-significant
SL005184	IL12B IL23A	0.0875117	0.0579438	0.130971	1	non-significant
SL010616	PTPN11	-0.0912949	0.0604941	0.13126	1	non-significant
SL004765	MAPKAPK3	0.0914859	0.0607266	0.131933	1	non-significant
SL006913	FYN	-0.0899489	0.0598862	0.133098	1	non-significant
SL004733	LRP1	-0.108772	0.0726152	0.134151	1	non-significant
SL010617	TPSB2	0.123163	0.0822283	0.134181	1	non-significant
SL007281	MAPK12	-0.101106	0.0680168	0.137149	1	non-significant
SL007453	MAPK11	0.0903353	0.060924	0.13814	1	non-significant
SL005156	NBL1	-0.0784455	0.0530021	0.138861	1	non-significant
SL001802	IFNG	0.0892377	0.060477	0.14006	1	non-significant
SL000603	PRSS1	0.0881367	0.059962	0.141596	1	non-significant
SL003522	ERP29	0.103802	0.0707684	0.142435	1	non-significant
SL000449	DNAJB1	-0.146227	0.0999675	0.143538	1	non-significant
SL000017	VWF	-0.140084	0.0960666	0.144785	1	non-significant
SL006088	SPHK1	-0.121095	0.0831627	0.145358	1	non-significant
SL000584	TGFB1	0.0884926	0.060812	0.145619	1	non-significant
SL004182	PLA2G5	0.0881454	0.0606598	0.146193	1	non-significant
SL007151	GPD1	0.0861852	0.0593753	0.146632	1	non-significant
SL005220	SHH	0.087718	0.0605301	0.147292	1	non-significant
SL003849	FGF9	-0.091728	0.0633168	0.147417	1	non-significant
SL007336	SET	-0.14564	0.100557	0.147524	1	non-significant
SL005102	SHBG	-0.140646	0.0971922	0.147871	1	non-significant
SL000638	CDH2	-0.08815	0.0611949	0.149732	1	non-significant
SL000459	IGHA1 IGHA2	-0.0858397	0.0596662	0.150245	1	non-significant
SL000442	GH1	-0.118081	0.0820857	0.15029	1	non-significant
SL005152	RARRES2	0.0981835	0.0683539	0.150889	1	non-significant
SL007429	GPNMB	-0.0858821	0.0601128	0.153096	1	non-significant
SL013548	IL34	0.0863295	0.0608857	0.156222	1	non-significant
SL000131	PCNA	-0.0863413	0.0609755	0.156775	1	non-significant
SL004915	CLIC1	0.0824192	0.0582135	0.156831	1	non-significant
SL003320	FIGF	-0.140124	0.0990971	0.157359	1	non-significant
SL004365	TNFSF12	-0.0858078	0.0607328	0.157693	1	non-significant
SL006091	NCK1	-0.0862116	0.0610557	0.157945	1	non-significant
SL012395	NTN1	-0.0836443	0.0592735	0.158198	1	non-significant
SL009868	SSRP1	0.0859482	0.0610834	0.159409	1	non-significant
SL010516	SRC	-0.0841284	0.0598138	0.159574	1	non-significant
SL004871	TNFRSF21	-0.0986908	0.0702712	0.160192	1	non-significant
SL003685	NAMPT	-0.0861449	0.0614428	0.160905	1	non-significant
SL001774	FABP3	0.0748914	0.0535526	0.161974	1	non-significant
SL009328	CSH1 CSH2	0.0834651	0.0598706	0.16329	1	non-significant
SL000428	CGA FSHB	0.0511623	0.0367014	0.163312	1	non-significant
SL004489	TLR4	-0.11132	0.0799585	0.163854	1	non-significant
SL004588	IL1RAP	0.0834971	0.0600992	0.164735	1	non-significant
SL004348	IFNL1	-0.0844435	0.0608482	0.165206	1	non-significant
SL003305	IL2RA	0.0847785	0.0611398	0.165554	1	non-significant
SL005352	FABP5	0.08425	0.0607762	0.165676	1	non-significant
SL005797	PIGR	-0.0965231	0.0696584	0.16585	1	non-significant
SL010928	IMPDH2	-0.0838	0.0606056	0.166753	1	non-significant
SL005392	ARSA	0.0797709	0.0578267	0.167746	1	non-significant
SL005193	JAM2	0.14033	0.101933	0.168608	1	non-significant
SL004118	ACP5	0.111459	0.0811668	0.169688	1	non-significant
SL003793	MAP2K1	0.0911603	0.066442	0.170054	1	non-significant
SL007471	COLEC12	-0.0907769	0.0662209	0.170432	1	non-significant
SL001997	IL1R1	0.137855	0.10086	0.171688	1	non-significant
SL000047	IGF1	-0.0804266	0.0590665	0.173316	1	non-significant
SL000523	MMP13	-0.0828937	0.0609689	0.173955	1	non-significant
SL003332	MMP17	0.082236	0.0605034	0.174085	1	non-significant
SL000616	VTN	-0.0821949	0.0607288	0.175904	1	non-significant
SL004333	FGF10	0.0822915	0.0608457	0.176228	1	non-significant
SL001905	MSLN	-0.0812738	0.0603021	0.17773	1	non-significant
SL008709	DSC3	-0.081688	0.0606755	0.178203	1	non-significant
SL004782	TNFAIP6	-0.142674	0.106128	0.178832	1	non-significant
SL000545	KLKB1	-0.11316	0.0842044	0.178989	1	non-significant
SL008808	SKP1	-0.0806285	0.0602325	0.180694	1	non-significant
SL011404	PDE4D	0.0789883	0.0590326	0.180882	1	non-significant
SL000414	CFB	0.0792029	0.0592372	0.181208	1	non-significant
SL001999	MDM2	-0.0814725	0.0610736	0.182202	1	non-significant
SL000084	EGF	-0.0803427	0.0603151	0.182844	1	non-significant
SL010494	CDC2 CCNB1	0.103046	0.0775828	0.184109	1	non-significant
SL012168	LIN7B	-0.0884525	0.0670016	0.186783	1	non-significant
SL012517	RSPO4	-0.124118	0.0940185	0.186785	1	non-significant
SL018509	RSPO3	-0.0757302	0.0578691	0.190654	1	non-significant
SL002731	FAS	-0.0754149	0.057697	0.191183	1	non-significant
SL005164	LGALS2	-0.0861613	0.0660677	0.192187	1	non-significant
SL004867	CA3	-0.0734753	0.0565288	0.193675	1	non-significant
SL005236	NOV	0.0799805	0.0619778	0.196888	1	non-significant
SL008177	C1QBP	0.110654	0.085876	0.19756	1	non-significant
SL003280	HMGB1	0.109028	0.0847683	0.198376	1	non-significant
SL012740	ADAMTS15	0.0749732	0.0583172	0.198579	1	non-significant
SL018947	USP25	-0.0781478	0.0608832	0.199292	1	non-significant
SL005234	GDF9	-0.07765	0.0609214	0.202453	1	non-significant
SL007328	JAG1	-0.0749298	0.0589653	0.203819	1	non-significant
SL005217	SIGLEC6	0.0771919	0.0607457	0.203822	1	non-significant
SL004304	STX1A	0.161555	0.127136	0.203825	1	non-significant
SL004704	COMMD7	-0.101127	0.0799023	0.205644	1	non-significant
SL019019	PIANP	-0.0756917	0.0598171	0.205733	1	non-significant
SL005358	PEBP1	-0.0858168	0.0678778	0.206128	1	non-significant
SL002525	C2	0.0760264	0.0602396	0.206925	1	non-significant
SL010927	KPNB1	-0.129303	0.102493	0.207098	1	non-significant
SL010391	WFIKKN2	-0.0962555	0.0763345	0.20732	1	non-significant
SL005207	NCR1	0.0766551	0.061034	0.209137	1	non-significant
SL004136	TYRO3	-0.0766952	0.0610943	0.209349	1	non-significant
SL005115	SPON1	0.0680691	0.0543256	0.210212	1	non-significant
SL007651	FGF23	-0.11285	0.090236	0.211079	1	non-significant
SL004642	ADAM9	-0.117968	0.0943334	0.211102	1	non-significant
SL004141	EFNA5	-0.0692831	0.0554072	0.21114	1	non-significant
SL006523	MFGE8	0.0930795	0.0744997	0.211521	1	non-significant
SL004438	CST6	-0.107937	0.0864811	0.211996	1	non-significant
SL004742	AFM	0.0747976	0.059968	0.212291	1	non-significant
SL005225	NTRK1	0.0753603	0.0604332	0.212397	1	non-significant
SL002086	FCN3	0.0824112	0.0660971	0.212463	1	non-significant
SL007229	STAT6	0.0875652	0.070687	0.215429	1	non-significant
SL004149	IL13RA1	0.0752284	0.0608433	0.216299	1	non-significant
SL001728	PDGFRA	-0.0743284	0.0601258	0.216379	1	non-significant
SL003201	KDR	0.0722653	0.0586288	0.217729	1	non-significant
SL005258	PLK1	-0.075119	0.0609473	0.217754	1	non-significant
SL004148	IL12RB1	0.0752298	0.0612412	0.21929	1	non-significant
SL004851	ACVRL1	0.0744163	0.0608663	0.221473	1	non-significant
SL007217	IFNGR2	-0.0745279	0.0610362	0.222069	1	non-significant
SL004938	CAMKK1	-0.0896733	0.0735021	0.222461	1	non-significant
SL014069	PCSK7	0.127214	0.104398	0.223018	1	non-significant
SL011498	ADCYAP1	-0.109408	0.0899213	0.223715	1	non-significant
SL005437	MEPE	-0.109192	0.0897741	0.223872	1	non-significant
SL004932	PRDX5	0.07402	0.0611177	0.225855	1	non-significant
SL003322	FLT4	-0.114282	0.0943735	0.225914	1	non-significant
SL008190	SPTAN1	0.0759823	0.0627869	0.226217	1	non-significant
SL006476	NMT1	0.0729428	0.0602849	0.226291	1	non-significant
SL000401	ELANE	-0.0732453	0.0605378	0.226313	1	non-significant
SL003104	CCL24	-0.0738486	0.0610394	0.226336	1	non-significant
SL003733	DIABLO	-0.0846176	0.0700558	0.227101	1	non-significant
SL004342	FGF8	0.0729683	0.0604692	0.227547	1	non-significant
SL005685	EEF1B2	-0.0927582	0.076873	0.22757	1	non-significant
SL014292	SIGLEC14	0.0733794	0.0608206	0.227628	1	non-significant
SL000450	HSPD1	-0.0730617	0.0606536	0.228368	1	non-significant
SL012783	WFIKKN1	-0.0716185	0.0594847	0.228597	1	non-significant
SL007774	JAG2	-0.0734858	0.0610887	0.229001	1	non-significant
SL005195	LAG3	-0.0711086	0.0592148	0.229806	1	non-significant
SL007250	PIK3CG	0.0702842	0.058547	0.229955	1	non-significant
SL006131	FABP1	0.138408	0.115393	0.230354	1	non-significant
SL007358	PRKCQ	-0.0728036	0.0607501	0.230757	1	non-significant
SL011629	AIP	0.0725032	0.0605569	0.2312	1	non-significant
SL005488	SPARCL1	-0.116549	0.0975613	0.232235	1	non-significant
SL006374	BMX	0.0708807	0.0594732	0.233336	1	non-significant
SL008102	MDH1	-0.0719081	0.0606123	0.23548	1	non-significant
SL004580	MSR1	0.103107	0.0871759	0.236911	1	non-significant
SL005165	LGALS4	0.0721031	0.0610108	0.237282	1	non-significant
SL008631	DSC2	0.0924726	0.0782579	0.237349	1	non-significant
SL014684	OAS1	-0.0718173	0.060867	0.238038	1	non-significant
SL000470	IL11	-0.0886749	0.0751835	0.238221	1	non-significant
SL004467	SERPINA10	0.112314	0.0957829	0.240962	1	non-significant
SL000613	PLAU	-0.151963	0.129935	0.242189	1	non-significant
SL004153	CSF1R	-0.071015	0.060758	0.242477	1	non-significant
SL010509	PAK6	-0.0711267	0.0611264	0.244586	1	non-significant
SL001973	SCGB2A1	0.0712225	0.061304	0.24532	1	non-significant
SL011772	PES1	-0.0694656	0.0598403	0.245703	1	non-significant
SL001713	IL17A	-0.0706823	0.0610862	0.247235	1	non-significant
SL004060	ECE1	0.0703807	0.0609698	0.248356	1	non-significant
SL014209	KLRF1	-0.0702748	0.0610437	0.249641	1	non-significant
SL004080	BMPR1A	-0.0824743	0.0716476	0.249687	1	non-significant
SL004739	ITIH4	-0.0670219	0.0582268	0.249712	1	non-significant
SL014270	CD300C	-0.0681689	0.0592238	0.249716	1	non-significant
SL004536	HAMP	0.0880705	0.0766726	0.250697	1	non-significant
SL000565	REN	0.11173	0.097323	0.250955	1	non-significant
SL014111	KIRREL3	-0.0699776	0.0610665	0.251826	1	non-significant
SL004336	FGF18	-0.0699739	0.0611847	0.252769	1	non-significant
SL000251	AHSG	0.0865271	0.0759419	0.254543	1	non-significant
SL004230	MAPT	-0.0805617	0.0708545	0.255537	1	non-significant
SL009213	CTSA	-0.0789948	0.0694859	0.255602	1	non-significant
SL000572	SAA1	-0.0675645	0.0595197	0.256308	1	non-significant
SL000537	PDGFB	0.0687671	0.0608263	0.258245	1	non-significant
SL000271	AGT	-0.066521	0.0589453	0.2591	1	non-significant
SL010508	PAK3	0.0685405	0.0608497	0.260001	1	non-significant
SL003726	CHEK2	-0.0687746	0.061134	0.260597	1	non-significant
SL000433	GCG	0.368391	0.329337	0.263318	1	non-significant
SL002621	MDK	-0.0680453	0.0608387	0.263373	1	non-significant
SL004781	CSK	-0.104535	0.0938091	0.265132	1	non-significant
SL010524	WNK3	-0.119473	0.107265	0.265359	1	non-significant
SL010390	CCDC80	-0.167739	0.150718	0.265738	1	non-significant
SL010374	METAP1	-0.0818349	0.07376	0.267225	1	non-significant
SL002602	TFF2	-0.0673609	0.0607442	0.267462	1	non-significant
SL001998	TFPI	0.0661835	0.0598202	0.268565	1	non-significant
SL010523	HIPK3	-0.0675509	0.0610695	0.268669	1	non-significant
SL010470	SEMA3E	-0.0621138	0.0563581	0.270407	1	non-significant
SL000346	CTSH	0.066874	0.0607995	0.271372	1	non-significant
SL008956	ARSB	0.0649532	0.0592026	0.272583	1	non-significant
SL014092	CDON	-0.0652952	0.0596074	0.273333	1	non-significant
SL004908	TPM2	0.0660538	0.0603213	0.273502	1	non-significant
SL009790	SNRPF	-0.0664692	0.060747	0.273868	1	non-significant
SL011808	CPNE1	-0.066322	0.0606356	0.274052	1	non-significant
SL001731	ENO2	-0.0663954	0.0609582	0.276068	1	non-significant
SL000481	IL5	0.0609938	0.0560791	0.276755	1	non-significant
SL000570	SCT	0.0651903	0.0599501	0.276856	1	non-significant
SL000136	AREG	-0.0740756	0.0681377	0.276972	1	non-significant
SL004364	TNFRSF13B	0.0659497	0.0610035	0.279661	1	non-significant
SL003722	AKT2	-0.06513	0.0603427	0.280438	1	non-significant
SL010973	PSMA1	0.0658424	0.0611206	0.281367	1	non-significant
SL009054	NRXN1	-0.0740681	0.0687943	0.281632	1	non-significant
SL000001	MUC1	0.0657883	0.0611195	0.281754	1	non-significant
SL000485	IL9	-0.065212	0.060693	0.282618	1	non-significant
SL002654	EPHA2	0.0571904	0.0532552	0.282871	1	non-significant
SL012248	PTK2	-0.0654421	0.0609514	0.282967	1	non-significant
SL000590	SERPINA7	0.109515	0.102277	0.284278	1	non-significant
SL002506	PLAUR	-0.06495	0.060717	0.284747	1	non-significant
SL010471	SPOCK2	-0.0650869	0.0609013	0.285192	1	non-significant
SL010490	CAMK1D	0.0642192	0.060542	0.288809	1	non-significant
SL005084	POSTN	-0.141914	0.134655	0.291924	1	non-significant
SL017290	UBC	0.0683311	0.0648763	0.292226	1	non-significant
SL008157	UBE2L3	-0.100848	0.095912	0.293046	1	non-significant
SL000517	CCL13	-0.0642209	0.0611171	0.293358	1	non-significant
SL004297	NRG1	-0.0641232	0.0611167	0.294089	1	non-significant
SL005191	LILRB2	-0.0618091	0.0589209	0.29417	1	non-significant
SL003301	CCL23	-0.0611893	0.0583842	0.294617	1	non-significant
SL001990	IL1RN	0.0605772	0.0582123	0.298049	1	non-significant
SL005157	CD209	-0.110478	0.106514	0.299635	1	non-significant
SL006924	AGRP	0.0623875	0.0601539	0.299674	1	non-significant
SL004119	DDR1	0.0633307	0.0611344	0.300237	1	non-significant
SL010328	MED1	-0.0620765	0.0600153	0.300975	1	non-significant
SL004145	TNFRSF14	0.0632388	0.0611525	0.301082	1	non-significant
SL004147	IL10RB	0.104408	0.101117	0.301816	1	non-significant
SL002542	KRAS	-0.06647	0.0643837	0.301883	1	non-significant
SL003310	VEGFA	0.0627332	0.0608751	0.302764	1	non-significant
SL003186	XCL1	0.0625464	0.0607757	0.303416	1	non-significant
SL004862	PDCD1LG2	0.0603731	0.0586971	0.30369	1	non-significant
SL000403	COL18A1	0.056079	0.0545452	0.303893	1	non-significant
SL004131	CD86	0.0625469	0.0610585	0.305657	1	non-significant
SL004829	S100A7	-0.0625838	0.0612759	0.307091	1	non-significant
SL000546	PRL	-0.0720346	0.0706017	0.307588	1	non-significant
SL009210	POMC	0.0606125	0.0597099	0.31005	1	non-significant
SL008773	CD109	-0.0689455	0.0679574	0.310325	1	non-significant
SL007502	CHST15	0.0585461	0.0580731	0.313385	1	non-significant
SL005575	FUT3	0.123117	0.122712	0.315716	1	non-significant
SL001902	BCAM	-0.12747	0.127383	0.31698	1	non-significant
SL007284	CRISP3	-0.0608476	0.0611916	0.320039	1	non-significant
SL000668	CD36	-0.0585463	0.0588862	0.320112	1	non-significant
SL004356	CCL4L1	0.0606845	0.0611092	0.320686	1	non-significant
SL004690	WISP3	-0.0604975	0.0610013	0.321324	1	non-significant
SL000139	EREG	0.100925	0.101769	0.321337	1	non-significant
SL004159	TNFRSF10D	0.0597603	0.060551	0.323671	1	non-significant
SL000342	CAT	-0.0590497	0.0599326	0.324493	1	non-significant
SL003302	CCL23	-0.0579603	0.0588839	0.324961	1	non-significant
SL008071	YWHAQ	0.0580884	0.0593299	0.327544	1	non-significant
SL000508	LTA LTB	0.08623	0.088138	0.3279	1	non-significant
SL014288	CD200R1	-0.0595773	0.0610987	0.329511	1	non-significant
SL010518	TEC	-0.0573929	0.0589602	0.330345	1	non-significant
SL004872	EDAR	0.0594238	0.0610582	0.330437	1	non-significant
SL008931	CD177	-0.0840723	0.0872044	0.335004	1	non-significant
SL005153	CNTFR	-0.0568893	0.0590719	0.335522	1	non-significant
SL009792	ADSL	-0.0581096	0.0603601	0.33569	1	non-significant
SL005173	IL10RA	0.0581947	0.0604728	0.335885	1	non-significant
SL002688	SPP1	-0.058807	0.0611639	0.336318	1	non-significant
SL008865	PSMA2	-0.0577208	0.0600394	0.33636	1	non-significant
SL004064	PLA2G1B	0.0581266	0.0604913	0.336598	1	non-significant
SL004760	PAFAH1B2	-0.120205	0.125197	0.336991	1	non-significant
SL007804	BGN	0.0790589	0.0825519	0.33822	1	non-significant
SL004856	DSG1	0.0570512	0.0596912	0.339187	1	non-significant
SL005263	LRPAP1	0.0573884	0.0600561	0.339284	1	non-significant
SL010491	CAMK2A	-0.0582203	0.0610072	0.339923	1	non-significant
SL002539	TNFRSF11B	0.0572628	0.060045	0.340253	1	non-significant
SL004750	DDX19B	0.0734615	0.0771764	0.341165	1	non-significant
SL005087	IGFBP7	-0.056094	0.059081	0.342396	1	non-significant
SL004901	P4HB	-0.0977051	0.102915	0.34243	1	non-significant
SL004271	GFAP	0.0576833	0.0608237	0.342941	1	non-significant
SL018548	SERPINA3	-0.121949	0.12997	0.348097	1	non-significant
SL004125	INSR	-0.134225	0.143505	0.349615	1	non-significant
SL000598	THPO	-0.0566552	0.0605794	0.349673	1	non-significant
SL018587	ISLR2	0.0544257	0.0583637	0.351064	1	non-significant
SL004876	SERPINA4	0.0578074	0.0621118	0.35201	1	non-significant
SL004248	GDNF	0.0565924	0.0609466	0.353119	1	non-significant
SL003171	FGF4	-0.0566174	0.0610771	0.353936	1	non-significant
SL002684	CSF1	0.0578076	0.0624151	0.354353	1	non-significant
SL007373	PPID	-0.0891906	0.096775	0.356722	1	non-significant
SL002756	HNRNPK	-0.0555793	0.0607109	0.359943	1	non-significant
SL000280	GOT1	0.0546731	0.0597565	0.360228	1	non-significant
SL014094	ADGRG5	-0.0921856	0.100996	0.361368	1	non-significant
SL006544	TGFBI	0.0520448	0.0570236	0.361406	1	non-significant
SL014289	KIR3DS1	-0.0553939	0.0609164	0.363169	1	non-significant
SL004331	CNTF	0.055266	0.0608896	0.364067	1	non-significant
SL004859	TNFRSF18	0.0552584	0.0609072	0.364272	1	non-significant
SL004914	PPA1	0.0552507	0.060941	0.364604	1	non-significant
SL003080	MIF	0.059499	0.0657504	0.365507	1	non-significant
SL005699	APOL1	-0.0512624	0.0566597	0.365603	1	non-significant
SL003993	BMP6	-0.0615051	0.0679857	0.365637	1	non-significant
SL011528	RPS7	-0.099719	0.110613	0.367318	1	non-significant
SL006892	ABL1	-0.0549928	0.0610312	0.367557	1	non-significant
SL004360	NTF4	-0.0550082	0.0611704	0.368513	1	non-significant
SL004458	PI3	0.0516747	0.0576442	0.370016	1	non-significant
SL016130	BRF1	0.0851108	0.0949938	0.370273	1	non-significant
SL013988	CHST2	-0.0546551	0.0611706	0.371597	1	non-significant
SL004858	GFRA1	0.0535311	0.0603739	0.375262	1	non-significant
SL009951	WNT7A	0.0540367	0.0609805	0.375547	1	non-significant
SL008372	FLRT3	-0.0571515	0.0648096	0.377865	1	non-significant
SL000125	IL1A	0.0705891	0.0804609	0.380319	1	non-significant
SL018946	UBE2G2	0.0741942	0.0847096	0.381104	1	non-significant
SL009216	DDC	-0.0535049	0.0611565	0.381637	1	non-significant
SL004625	ADAMTS4	-0.053248	0.0611109	0.383571	1	non-significant
SL003200	TEK	0.0628093	0.0723632	0.385409	1	non-significant
SL002646	MMP14	0.0751854	0.0870817	0.387923	1	non-significant
SL010513	PRKACA	-0.0865439	0.10108	0.39189	1	non-significant
SL008331	PA2G4	-0.051595	0.0607203	0.395484	1	non-significant
SL004861	IL18RAP	-0.0518919	0.0611204	0.395875	1	non-significant
SL000027	PTGS2	-0.0911358	0.107599	0.396999	1	non-significant
SL004343	FLT3LG	0.0512903	0.0610629	0.400932	1	non-significant
SL004594	TNNI2	-0.0798307	0.095646	0.403917	1	non-significant
SL006919	RPS6KA5	-0.0705697	0.0849766	0.406279	1	non-significant
SL000532	SPARC	-0.0472677	0.0570101	0.407042	1	non-significant
SL000074	TP53	0.0836274	0.100921	0.407308	1	non-significant
SL000415	CFH	-0.114388	0.13849	0.408825	1	non-significant
SL004838	CD47	0.0521701	0.063207	0.409153	1	non-significant
SL005158	CLEC4M	0.0494516	0.0601683	0.411141	1	non-significant
SL014188	CD244	-0.0502402	0.0611985	0.411682	1	non-significant
SL010830	EPB41	-0.0495708	0.0605657	0.413093	1	non-significant
SL005161	FGF12	0.0497314	0.0609548	0.414573	1	non-significant
SL020172	RXFP1	0.0495983	0.060817	0.414767	1	non-significant
SL006916	LCK	0.049385	0.0609551	0.417833	1	non-significant
SL013165	HMGN1	0.0719523	0.0889274	0.41845	1	non-significant
SL000541	PLG	0.0480418	0.0594811	0.419273	1	non-significant
SL006713	COLEC11	0.0485918	0.0602542	0.419985	1	non-significant
SL004008	PRTN3	-0.120524	0.149462	0.420018	1	non-significant
SL011709	PDXP	-0.0793128	0.098496	0.420682	1	non-significant
SL001777	CST3	-0.0418784	0.0520573	0.421127	1	non-significant
SL008113	ATP5O	-0.0478694	0.0596542	0.422293	1	non-significant
SL008008	ARG1	0.0606969	0.0757243	0.422813	1	non-significant
SL010288	CA6	-0.0459763	0.0574503	0.423549	1	non-significant
SL006970	DLL1	0.0471313	0.0593654	0.427242	1	non-significant
SL004298	GZMA	-0.0496718	0.062912	0.429794	1	non-significant
SL016928	SLAMF7	0.0663813	0.0843617	0.431361	1	non-significant
SL000483	IL7	-0.0622334	0.0792785	0.432455	1	non-significant
SL004180	TNFRSF8	-0.044067	0.0563597	0.434279	1	non-significant
SL005204	KLRK1	-0.0474692	0.0609939	0.436415	1	non-significant
SL000507	LTA LTB	0.0606691	0.0781037	0.437291	1	non-significant
SL007122	IDE	0.0459595	0.0592618	0.438024	1	non-significant
SL009341	BSG	0.0451952	0.0585029	0.439801	1	non-significant
SL007631	SOST	-0.041336	0.0535208	0.439916	1	non-significant
SL010514	PTK6	-0.0637516	0.0828249	0.441469	1	non-significant
SL012881	GPC6	0.0458267	0.059828	0.443691	1	non-significant
SL006378	ESD	0.0456787	0.0596436	0.443759	1	non-significant
SL000440	HPX	-0.062444	0.0820258	0.446494	1	non-significant
SL007221	STAT3	-0.116378	0.153297	0.447752	1	non-significant
SL000588	TPO	0.0456814	0.0608956	0.453159	1	non-significant
SL011616	EIF4A3	-0.0751516	0.100511	0.454644	1	non-significant
SL000678	GNLY	-0.0982279	0.13178	0.456035	1	non-significant
SL014093	ENTPD3	0.0535565	0.0719047	0.456377	1	non-significant
SL003738	CD80	0.0450145	0.0604741	0.456659	1	non-significant
SL004139	EFNA3	-0.045316	0.0609043	0.456845	1	non-significant
SL010610	CD207	-0.0513428	0.0690054	0.456852	1	non-significant
SL006189	KIF23	-0.0782789	0.105355	0.457482	1	non-significant
SL006675	CKAP2	0.0447118	0.0601793	0.457496	1	non-significant
SL010451	CFC1	0.0485863	0.065498	0.458209	1	non-significant
SL003193	CCL21	-0.0446563	0.0604564	0.460118	1	non-significant
SL000283	B2M	0.0621523	0.0844147	0.461564	1	non-significant
SL000479	IL3	0.0446221	0.060607	0.461577	1	non-significant
SL008378	EIF4EBP2	-0.0431245	0.0587447	0.462888	1	non-significant
SL002662	F11	-0.0431776	0.0591535	0.465436	1	non-significant
SL005205	NCR3	0.0630674	0.0868109	0.467538	1	non-significant
SL008063	ACP1	-0.0441683	0.0608437	0.467881	1	non-significant
SL003863	KLK5	-0.0439815	0.0606232	0.468152	1	non-significant
SL000551	PRKCA	-0.0435806	0.0601113	0.468453	1	non-significant
SL005206	NCR2	-0.0485112	0.0669625	0.468788	1	non-significant
SL003188	CXCL9	-0.0642032	0.0887667	0.469508	1	non-significant
SL011888	SMOC1	-0.0817661	0.113458	0.47111	1	non-significant
SL004128	ACVR1B	-0.0435796	0.0606353	0.472315	1	non-significant
SL002655	CTGF	-0.0437981	0.0611669	0.473965	1	non-significant
SL004783	S100A12	-0.111385	0.15559	0.474059	1	non-significant
SL003189	CCL19	-0.043411	0.0606505	0.474142	1	non-significant
SL004015	CPB2	-0.0509387	0.0711942	0.474306	1	non-significant
SL007024	GREM1	-0.0437528	0.0612078	0.474718	1	non-significant
SL007237	MAP2K4	-0.0591469	0.0829563	0.475853	1	non-significant
SL000460	IGHD IGK@ IGL@	0.0428065	0.0608064	0.481445	1	non-significant
SL006921	PDK1	-0.0428388	0.0609866	0.482411	1	non-significant
SL007049	CST7	0.0425085	0.0606533	0.4834	1	non-significant
SL004120	DDR2	-0.0419455	0.0601068	0.485271	1	non-significant
SL004350	IL17B	-0.0425905	0.0610881	0.485679	1	non-significant
SL011588	RPS3A	-0.042506	0.0610296	0.486128	1	non-significant
SL006705	PFDN5	0.0418085	0.0600624	0.486376	1	non-significant
SL008590	OLFM4	-0.0660179	0.0955479	0.489603	1	non-significant
SL010460	FCGR2B	-0.0771004	0.111657	0.489872	1	non-significant
SL008967	SIRPA	-0.0418758	0.06082	0.491125	1	non-significant
SL006911	CHEK1	0.0791465	0.115061	0.491537	1	non-significant
SL004827	S100A6	-0.0544356	0.0791688	0.491712	1	non-significant
SL002702	PIM1	-0.0419193	0.0610054	0.491994	1	non-significant
SL011628	DBNL	-0.0411597	0.0602415	0.494453	1	non-significant
SL005199	MICA	0.0414889	0.0607656	0.494752	1	non-significant
SL003187	CCL22	0.0395643	0.0584491	0.498469	1	non-significant
SL009948	PLXNB2	0.0404291	0.0597752	0.498817	1	non-significant
SL003196	CCL17	-0.0409106	0.0604941	0.498867	1	non-significant
SL000409	MAPK3	-0.0999089	0.148097	0.499919	1	non-significant
SL000358	F7	0.0407292	0.0606696	0.502012	1	non-significant
SL010250	STIP1	-0.0409952	0.0611173	0.502371	1	non-significant
SL001880	IFNB1	0.0407388	0.0609361	0.503783	1	non-significant
SL001795	IL1B	0.0398476	0.0596262	0.503948	1	non-significant
SL000322	C6	-0.0437466	0.0655357	0.504438	1	non-significant
SL001766	CGA CGB	0.0282648	0.0423851	0.504863	1	non-significant
SL010529	UFC1	-0.0400891	0.060182	0.505328	1	non-significant
SL005155	TDGF1	-0.0404597	0.060933	0.506688	1	non-significant
SL000462	IGFBP1	-0.0797736	0.120646	0.508471	1	non-significant
SL000087	IL6	-0.0401495	0.0607917	0.508969	1	non-significant
SL000299	FGF1	0.0404163	0.0612662	0.509458	1	non-significant
SL000003	ANG	0.0384795	0.0585142	0.510789	1	non-significant
SL010464	LRIG3	0.0437543	0.0668092	0.512523	1	non-significant
SL000145	IL1R2	-0.0819259	0.125185	0.512831	1	non-significant
SL003653	PGK1	0.0394542	0.0603062	0.512963	1	non-significant
SL006912	FGR	-0.0396841	0.0609323	0.514865	1	non-significant
SL011400	PDE1A	-0.0398001	0.0611485	0.515127	1	non-significant
SL002706	FCER2	0.0568904	0.0875409	0.515774	1	non-significant
SL000057	TK1	-0.0394341	0.0610717	0.518473	1	non-significant
SL000521	MMP1	0.109865	0.170789	0.520043	1	non-significant
SL008728	NRXN3	-0.0390635	0.0607307	0.520078	1	non-significant
SL000522	MMP12	0.0446688	0.0696626	0.521382	1	non-significant
SL007324	CSNK2A1	-0.0389713	0.0608001	0.52154	1	non-significant
SL003703	BCL2A1	0.044071	0.0690283	0.523183	1	non-significant
SL004984	YWHAE	0.0381741	0.0599014	0.52394	1	non-significant
SL001729	CSF3	-0.0386297	0.0606674	0.524291	1	non-significant
SL001791	BGLAP	0.0926357	0.146108	0.526066	1	non-significant
SL003461	POMC	-0.0590447	0.0933035	0.526849	1	non-significant
SL007953	PDXK	-0.107399	0.169749	0.526934	1	non-significant
SL004355	CCL3L1	0.0381636	0.0604256	0.527662	1	non-significant
SL014071	FLRT1	0.0438984	0.0697036	0.528834	1	non-significant
SL004063	FGFR3	0.0380747	0.060824	0.531327	1	non-significant
SL010505	MATK	0.037965	0.060696	0.531647	1	non-significant
SL005223	IL27RA	0.037693	0.0604426	0.53288	1	non-significant
SL002524	CD4	0.0457248	0.0735485	0.534142	1	non-significant
SL004605	RPSA	0.0375339	0.0605042	0.535026	1	non-significant
SL004853	ICOSLG	-0.0707378	0.114117	0.535342	1	non-significant
SL004920	CFL1	0.0362928	0.0586697	0.536183	1	non-significant
SL009202	AMICA1	-0.0378021	0.0612117	0.536864	1	non-significant
SL000506	CGA LHB	0.0245221	0.0398918	0.538744	1	non-significant
SL004157	TNFRSF10B	0.0484486	0.0788225	0.538783	1	non-significant
SL000038	CCL2	0.0373738	0.0609565	0.539795	1	non-significant
SL011708	ARPP19	0.0367422	0.0599692	0.540085	1	non-significant
SL000076	CDKN1B	0.0369957	0.0609823	0.544074	1	non-significant
SL002762	CHGA	-0.0357862	0.0590722	0.544645	1	non-significant
SL014048	COL23A1	-0.0367407	0.0612468	0.548587	1	non-significant
SL007531	BMPER	-0.0723837	0.121079	0.549957	1	non-significant
SL008522	SEMA5A	0.0434286	0.0732875	0.553464	1	non-significant
SL004921	NME2	-0.0601312	0.101547	0.553748	1	non-significant
SL008414	EPHB6	-0.079016	0.133845	0.554954	1	non-significant
SL002561	PTHLH	0.0360687	0.0611987	0.555613	1	non-significant
SL003183	CXCL10	-0.0343302	0.0582538	0.555645	1	non-significant
SL004156	TNFRSF10A	0.0357537	0.060702	0.555859	1	non-significant
SL005171	IGFBP4	-0.0700955	0.119618	0.557881	1	non-significant
SL000516	CCL7	0.0356584	0.0609269	0.558369	1	non-significant
SL001890	TACSTD2	-0.0357268	0.0610679	0.558525	1	non-significant
SL003710	CASP2	-0.0357558	0.0612035	0.559078	1	non-significant
SL008609	FCGR3B	-0.0351027	0.0600931	0.559127	1	non-significant
SL003800	KLK4	-0.0353532	0.0606942	0.560243	1	non-significant
SL008614	EFNB1	-0.0354871	0.0610753	0.561215	1	non-significant
SL006923	TBP	0.0552539	0.0952283	0.561763	1	non-significant
SL004357	MSTN	0.0338544	0.0584696	0.562583	1	non-significant
SL010501	MAP2K2	-0.0550374	0.0957862	0.565572	1	non-significant
SL003327	CFD	-0.0343518	0.059935	0.566543	1	non-significant
SL011530	DYNLRB1	-0.0567734	0.0996353	0.568805	1	non-significant
SL003872	IL6ST	-0.0367714	0.0645844	0.569115	1	non-significant
SL010492	CAMK2B	-0.0342753	0.0606145	0.571758	1	non-significant
SL010462	FCN1	0.0341328	0.060686	0.57381	1	non-significant
SL004860	HTRA2	-0.0422223	0.0751942	0.574449	1	non-significant
SL006918	MAPK1	-0.0681053	0.121345	0.574626	1	non-significant
SL004673	CTSS	-0.058182	0.10438	0.57725	1	non-significant
SL004708	PPBP	-0.033224	0.0596796	0.577729	1	non-significant
SL004367	DKK1	0.0334308	0.0602077	0.578719	1	non-significant
SL010378	RET	0.0318211	0.0573773	0.579172	1	non-significant
SL017528	RNASEH1	0.0338226	0.0611887	0.580429	1	non-significant
SL007310	RAC3	-0.032985	0.0597013	0.580606	1	non-significant
SL010495	CDK2 CCNA2	0.0338111	0.0611981	0.580615	1	non-significant
SL004208	ANXA1	-0.0546524	0.098925	0.580631	1	non-significant
SL002722	CD38	0.0492755	0.0901545	0.584676	1	non-significant
SL004126	TNFRSF9	0.0348034	0.0637081	0.584863	1	non-significant
SL000587	TG	-0.103493	0.1898	0.585565	1	non-significant
SL000674	FST	0.042519	0.0783694	0.587443	1	non-significant
SL005166	LGALS7	0.0324629	0.0599397	0.588099	1	non-significant
SL014735	IMPDH1	-0.0751402	0.138807	0.58828	1	non-significant
SL007145	NR1D1	0.0329008	0.0610344	0.58985	1	non-significant
SL000300	POMC	-0.032331	0.0603773	0.592316	1	non-significant
SL005224	MPL	-0.0322004	0.0606069	0.595212	1	non-significant
SL004253	HSD17B1	0.0312233	0.0590572	0.597017	1	non-significant
SL004768	AIF1	0.0310458	0.0591828	0.599879	1	non-significant
SL002505	NPPA	-0.0317475	0.0608959	0.602129	1	non-significant
SL000566	RBP4	0.0312757	0.060429	0.604765	1	non-significant
SL008516	CST2	0.0290338	0.0561048	0.604812	1	non-significant
SL007153	LPO	-0.0748921	0.14487	0.605184	1	non-significant
SL006372	YES1	0.0614723	0.118971	0.605365	1	non-significant
SL000615	VIP	-0.0313661	0.0609906	0.607058	1	non-significant
SL010619	TPSG1	-0.0314309	0.0611397	0.607194	1	non-significant
SL001815	SOD2	0.0312295	0.0607857	0.607418	1	non-significant
SL010449	CA10	-0.0311875	0.0607691	0.607803	1	non-significant
SL004143	GFRA2	-0.0301354	0.0590278	0.60968	1	non-significant
SL005228	ULBP2	0.0308081	0.0604563	0.610337	1	non-significant
SL001796	MPO	-0.0311646	0.0616803	0.613376	1	non-significant
SL004299	BIRC7	-0.0304164	0.0610127	0.618114	1	non-significant
SL004469	APP	-0.029911	0.0601315	0.618889	1	non-significant
SL000597	LTA	0.0299932	0.0603526	0.619213	1	non-significant
SL000539	GPI	-0.0498494	0.1004	0.619537	1	non-significant
SL006406	PLXNC1	-0.0301352	0.0608178	0.620248	1	non-significant
SL008835	ASGR1	0.0738918	0.149699	0.621588	1	non-significant
SL011406	PDE7A	-0.0300941	0.0610228	0.621899	1	non-significant
SL012469	GPC5	-0.0386632	0.0785131	0.622406	1	non-significant
SL004644	EDA	-0.0761175	0.155148	0.623701	1	non-significant
SL014113	NLGN4X	-0.0297175	0.0606235	0.623994	1	non-significant
SL003915	KLK8	-0.0459366	0.0940825	0.625367	1	non-significant
SL000062	KLK3	0.0177624	0.0364445	0.625988	1	non-significant
SL004327	TNFSF13B	0.0335708	0.0688945	0.626061	1	non-significant
SL013969	KYNU	0.0513939	0.1055	0.626156	1	non-significant
SL006993	MAPK13	-0.0742031	0.152421	0.626379	1	non-significant
SL014308	FGF8	0.0348679	0.0717937	0.627202	1	non-significant
SL002519	ERBB3	-0.0641945	0.132475	0.627976	1	non-significant
SL000089	TGFB3	-0.0294013	0.0610245	0.629951	1	non-significant
SL007003	DHH	-0.052404	0.110319	0.63477	1	non-significant
SL001897	SPINT2	0.034235	0.0729846	0.639019	1	non-significant
SL004875	IL1RL2	0.0280404	0.06021	0.641423	1	non-significant
SL003324	F10	-0.0273914	0.0589872	0.642388	1	non-significant
SL010375	ASAH2	-0.0282179	0.0607748	0.64243	1	non-significant
SL016969	CSRP3	-0.0272279	0.0589496	0.644164	1	non-significant
SL000306	NPPB	0.0345401	0.0749922	0.645098	1	non-significant
SL005197	SCARB2	-0.0278937	0.0608276	0.646543	1	non-significant
SL000310	C1R	-0.0277355	0.0606363	0.647379	1	non-significant
SL000011	AFP	-0.0274982	0.0604695	0.649293	1	non-significant
SL002922	ICAM1	0.0658474	0.145091	0.649947	1	non-significant
SL003711	CASP3	-0.0865786	0.191855	0.651795	1	non-significant
SL010503	MAPKAPK2	0.0274034	0.0608688	0.652563	1	non-significant
SL007033	LTBP4	-0.0450383	0.100262	0.653283	1	non-significant
SL000540	PLG	0.0317316	0.0707281	0.653689	1	non-significant
SL001761	TNNI3	0.0273592	0.0611385	0.654518	1	non-significant
SL005167	LGALS8	0.0271791	0.060828	0.655006	1	non-significant
SL011405	PDE5A	-0.0347612	0.0785434	0.658074	1	non-significant
SL000498	LEP	0.0419155	0.0953298	0.660162	1	non-significant
SL004683	NOG	0.0263848	0.0601711	0.661026	1	non-significant
SL005168	GHR	-0.0244187	0.0557877	0.661598	1	non-significant
SL000658	GAS1	-0.0385345	0.0884684	0.663146	1	non-significant
SL000420	FTH1 FTL	0.0247026	0.0567677	0.663452	1	non-significant
SL000557	PRKCZ	-0.0264369	0.0609934	0.664695	1	non-significant
SL004010	KIT	0.0316934	0.0733607	0.665726	1	non-significant
SL003755	MCL1	-0.042295	0.098125	0.666445	1	non-significant
SL000601	TF	-0.0259717	0.0607091	0.668793	1	non-significant
SL010457	DLL4	-0.0305858	0.0716626	0.669523	1	non-significant
SL004301	XRCC6	0.0426389	0.100576	0.671604	1	non-significant
SL004366	TNFRSF12A	-0.0254401	0.0611155	0.677218	1	non-significant
SL004899	HSPA8	-0.0469647	0.112902	0.677426	1	non-significant
SL004066	PLA2G2E	-0.0250041	0.0602535	0.678155	1	non-significant
SL005493	PON1	-0.0252244	0.0608785	0.678625	1	non-significant
SL003704	BID	-0.0491589	0.118921	0.679331	1	non-significant
SL010393	KREMEN2	0.0248723	0.061095	0.683928	1	non-significant
SL002517	TNF	-0.0247524	0.0609964	0.684889	1	non-significant
SL002803	UCHL1	0.0246004	0.0607594	0.685564	1	non-significant
SL006397	NRP1	0.0234184	0.0580353	0.686565	1	non-significant
SL012774	CRELD1	0.0241196	0.059885	0.68712	1	non-significant
SL004353	IL17D	0.0242166	0.0603314	0.68813	1	non-significant
SL003220	C3	-0.0693649	0.174214	0.690513	1	non-significant
SL000581	SOD1	-0.0242147	0.0608222	0.69054	1	non-significant
SL003739	TNFRSF6B	-0.0485471	0.122177	0.691109	1	non-significant
SL000360	F10	-0.0233053	0.0587843	0.69177	1	non-significant
SL001716	IL12A IL12B	-0.030926	0.0781663	0.692368	1	non-significant
SL000622	F5	0.0601413	0.152182	0.692701	1	non-significant
SL010496	CDK5 CDK5R1	0.0259882	0.0659526	0.693549	1	non-significant
SL008059	RPS3	-0.038838	0.0990228	0.694901	1	non-significant
SL005183	IL22RA2	-0.0236226	0.0603151	0.695315	1	non-significant
SL007385	IL24	-0.0239006	0.0611351	0.695837	1	non-significant
SL004868	CA7	0.0237544	0.0610109	0.697019	1	non-significant
SL018887	CRYZL1	-0.0629496	0.161724	0.697097	1	non-significant
SL010456	CST1	0.0223406	0.0578872	0.699546	1	non-significant
SL000021	INS	-0.0316143	0.0821226	0.700263	1	non-significant
SL003308	IL4R	-0.0238885	0.0621171	0.700554	1	non-significant
SL000377	CKB	-0.0341835	0.0898717	0.703679	1	non-significant
SL000009	ERBB2	-0.0283626	0.074667	0.704053	1	non-significant
SL003803	ERBB4	0.0230113	0.060987	0.705939	1	non-significant
SL016148	Human-virus	-0.0277339	0.0736642	0.706552	1	non-significant
SL004814	COTL1	0.0309625	0.0824498	0.707265	1	non-significant
SL002036	FGFR4	-0.0225821	0.0607149	0.70994	1	non-significant
SL002755	PAPPA	-0.0309118	0.0838767	0.712472	1	non-significant
SL009988	ADAM12	-0.0221954	0.0603329	0.712961	1	non-significant
SL014108	LRRTM3	-0.0224553	0.0611136	0.713294	1	non-significant
SL008094	PGM1	-0.0223055	0.0610708	0.714932	1	non-significant
SL016563	SLC25A18	0.0343953	0.0942455	0.715145	1	non-significant
SL010613	IL17RD	0.0222393	0.060964	0.715265	1	non-significant
SL014088	FCRL3	-0.0396466	0.110953	0.720847	1	non-significant
SL017189	KNG1	0.0215596	0.0603505	0.720912	1	non-significant
SL010493	CAMK2D	-0.0212774	0.0598952	0.722407	1	non-significant
SL002783	CTF1	0.0216788	0.0612456	0.723365	1	non-significant
SL005159	EPOR	0.0213424	0.060457	0.724075	1	non-significant
SL008421	ADAMTS1	-0.0215747	0.0611838	0.724373	1	non-significant
SL007070	LDLR	-0.0475076	0.136591	0.727983	1	non-significant
SL000560	SELP	-0.0206938	0.0597882	0.729253	1	non-significant
SL011071	PDGFC	-0.0209895	0.0610425	0.730959	1	non-significant
SL002792	ADRBK1	-0.0599914	0.17472	0.73133	1	non-significant
SL003326	CXCL11	-0.0203917	0.0595101	0.731855	1	non-significant
SL004635	TNFSF8	0.020784	0.0609257	0.733	1	non-significant
SL000024	F3	0.0204636	0.0603248	0.734442	1	non-significant
SL008703	CPE	-0.0206345	0.0609322	0.734876	1	non-significant
SL004626	ADAMTS5	-0.0197131	0.0583533	0.735496	1	non-significant
SL003331	MMP16	0.0205156	0.0611588	0.737288	1	non-significant
SL003717	CASP10	-0.0252011	0.0755427	0.738681	1	non-significant
SL000515	CCL8	-0.0203352	0.061082	0.739198	1	non-significant
SL003672	SOD3	0.0202049	0.0609745	0.740367	1	non-significant
SL004646	LAYN	0.0198316	0.0598818	0.740509	1	non-significant
SL008486	LGALS9	-0.020079	0.0611088	0.742474	1	non-significant
SL004516	MBL2	0.0197507	0.0601317	0.742566	1	non-significant
SL003340	CHI3L1	-0.0192767	0.0588739	0.743347	1	non-significant
SL004144	GFRA3	-0.0199099	0.0612181	0.745008	1	non-significant
SL000448	HSPB1	-0.0274087	0.0846029	0.745961	1	non-significant
SL017128	LRRK2	0.0195473	0.0603477	0.746005	1	non-significant
SL016553	PDE3A	0.0186772	0.0582184	0.748352	1	non-significant
SL003179	ITGA1 ITGB1	0.0332681	0.104763	0.750822	1	non-significant
SL000137	BTC	-0.019221	0.0605524	0.750919	1	non-significant
SL010450	CD48	-0.0183741	0.0586239	0.753959	1	non-significant
SL004891	HNRNPA2B1	-0.0462019	0.147879	0.754712	1	non-significant
SL014268	CD200	0.0187912	0.0603206	0.755403	1	non-significant
SL009349	FSTL1	-0.042122	0.135351	0.755645	1	non-significant
SL007547	HAVCR2	-0.017723	0.0572619	0.756936	1	non-significant
SL017188	GSK3A GSK3B	-0.0470433	0.153534	0.759298	1	non-significant
SL005222	SCARF2	-0.0187016	0.0611146	0.759598	1	non-significant
SL000070	GPC3	0.0198261	0.0648966	0.759983	1	non-significant
SL003170	CCL26	0.0183214	0.0600887	0.760438	1	non-significant
SL005190	LILRB1	-0.0184861	0.0608704	0.761359	1	non-significant
SL005214	SEMA6A	-0.0177581	0.0590261	0.763528	1	non-significant
SL006915	IL27 EBI3	0.0179002	0.0599254	0.765163	1	non-significant
SL008382	CST5	-0.0163853	0.0550763	0.766084	1	non-significant
SL000563	CCL5	0.0177129	0.0602528	0.768776	1	non-significant
SL001753	SIGLEC1	0.0178408	0.0611218	0.770371	1	non-significant
SL003043	TIMP3	0.0179686	0.0618295	0.771346	1	non-significant
SL005261	PTPN2	-0.0177507	0.0611772	0.7717	1	non-significant
SL007806	IL22RA1	-0.0176158	0.0608746	0.772292	1	non-significant
SL005372	SNX4	0.0174778	0.0606636	0.773262	1	non-significant
SL002640	PGF	-0.0174743	0.0611858	0.775189	1	non-significant
SL004820	PGAM1	0.0466033	0.164158	0.776492	1	non-significant
SL001992	TNFRSF1A	-0.0141837	0.0501839	0.777458	1	non-significant
SL004475	IFNAR1	0.0171913	0.0608817	0.777658	1	non-significant
SL004351	IL25	-0.0327606	0.116303	0.778187	1	non-significant
SL017614	AKT1 AKT2 AKT3	-0.0169699	0.0602774	0.778304	1	non-significant
SL014208	CRTAM	-0.0180866	0.0643144	0.77854	1	non-significant
SL004260	RETN	-0.031738	0.112941	0.778699	1	non-significant
SL005174	IL17RB	0.016886	0.0604719	0.780064	1	non-significant
SL011073	XPNPEP1	0.0167105	0.0599016	0.78027	1	non-significant
SL000130	CCNB1	0.0169208	0.0608403	0.780921	1	non-significant
SL010369	CA4	0.0195258	0.0704543	0.781671	1	non-significant
SL000272	SERPINC1	0.0281618	0.101742	0.781936	1	non-significant
SL003753	DYNLL1	0.0168106	0.0608902	0.782486	1	non-significant
SL000345	CTSG	-0.0229455	0.0834284	0.783291	1	non-significant
SL010373	FCAR	-0.0223128	0.0816405	0.784618	1	non-significant
SL011532	ETHE1	-0.025186	0.0922437	0.784825	1	non-significant
SL009324	FSTL3	-0.0277637	0.101756	0.784971	1	non-significant
SL003848	ANXA5	-0.0176995	0.0649455	0.785216	1	non-significant
SL003177	ICAM2	-0.0165895	0.0609108	0.785347	1	non-significant
SL002785	NPPB	0.0149694	0.0551099	0.785908	1	non-significant
SL003178	ICAM3	0.0164513	0.0606807	0.786304	1	non-significant
SL000454	HSP90AB1	0.0181565	0.0671053	0.786723	1	non-significant
SL013989	RSPO2	0.0163847	0.060915	0.787949	1	non-significant
SL005170	ICOS	-0.0162771	0.060612	0.78828	1	non-significant
SL005185	IL23R	-0.0161248	0.0601563	0.788662	1	non-significant
SL012698	KIR2DL4	-0.0412382	0.155071	0.790293	1	non-significant
SL000591	TIMP1	0.0159817	0.0601729	0.79055	1	non-significant
SL005250	CMA1	-0.0253877	0.0959502	0.791323	1	non-significant
SL014091	SORCS2	0.0161419	0.06103	0.791402	1	non-significant
SL004648	TNFSF14	-0.0170977	0.0646536	0.791433	1	non-significant
SL004067	PLA2G10	-0.016054	0.0610023	0.79242	1	non-significant
SL003728	BIRC3	-0.0158608	0.0604363	0.792984	1	non-significant
SL004850	IL17RA	-0.0158076	0.0610593	0.795721	1	non-significant
SL000527	MMP9	0.0326295	0.126204	0.795985	1	non-significant
SL011100	CD226	0.0157262	0.0609518	0.796399	1	non-significant
SL010517	STK16	0.0252028	0.0979441	0.796933	1	non-significant
SL007280	CTSC	-0.0156695	0.0612029	0.797932	1	non-significant
SL014028	ENTPD5	0.0256648	0.100546	0.798527	1	non-significant
SL005181	IL20RA	-0.0204793	0.0810993	0.800638	1	non-significant
SL004672	TNFRSF17	-0.0142773	0.0576416	0.804374	1	non-significant
SL004209	ANXA2	-0.0205949	0.0832737	0.804664	1	non-significant
SL005218	SIGLEC7	-0.0149502	0.0605875	0.805099	1	non-significant
SL001995	ANGPT1	-0.0220601	0.0897274	0.805793	1	non-significant
SL007242	MAP2K3	0.0146525	0.0606235	0.809015	1	non-significant
SL005235	NANOG	-0.0146172	0.0605975	0.809386	1	non-significant
SL013489	AMN	-0.0185038	0.0769058	0.809863	1	non-significant
SL001726	CSF2	-0.0144547	0.06098	0.812626	1	non-significant
SL014248	SEMA6B	-0.0296884	0.126535	0.814499	1	non-significant
SL000526	MMP8	0.0352468	0.150629	0.814987	1	non-significant
SL000252	A2M	-0.0196667	0.0865309	0.820206	1	non-significant
SL004142	EFNB3	-0.0171244	0.0769845	0.823972	1	non-significant
SL000138	HBEGF	-0.0135964	0.0612381	0.824294	1	non-significant
SL003191	PPBP	-0.0131606	0.0595564	0.82511	1	non-significant
SL004349	IFNL2	-0.0134492	0.0611222	0.825842	1	non-significant
SL001800	TNFRSF1B	0.0123991	0.0563935	0.825974	1	non-significant
SL004849	IL1RAPL2	-0.0206284	0.0943272	0.826891	1	non-significant
SL004068	GZMB	0.0131825	0.0609691	0.828819	1	non-significant
SL003674	BCL2L1	0.0131362	0.0609602	0.829387	1	non-significant
SL012457	NXPH1	-0.0221216	0.103825	0.831276	1	non-significant
SL018891	DSCAM	-0.0240818	0.118445	0.838888	1	non-significant
SL008176	PSME1	-0.0121357	0.0604766	0.840958	1	non-significant
SL004692	CRLF1 CLCF1	0.012272	0.0612802	0.841277	1	non-significant
SL005233	EDA2R	0.0120732	0.060416	0.84161	1	non-significant
SL003687	NME1	-0.031294	0.160272	0.845193	1	non-significant
SL017611	YWHAB YWHAE YWHAG YWHAH YWHAQ YWHAZ SFN	-0.0207218	0.107097	0.846577	1	non-significant
SL004477	S100A9	-0.034482	0.186551	0.853355	1	non-significant
SL003785	GAPDH	-0.0161179	0.0874915	0.853839	1	non-significant
SL000325	C9	0.0189453	0.103254	0.85442	1	non-significant
SL004650	FRZB	-0.0196723	0.109592	0.857541	1	non-significant
SL000542	ITGA2B ITGB3	0.0109459	0.0610631	0.857737	1	non-significant
SL008039	AKR1A1	-0.0120283	0.0682635	0.860134	1	non-significant
SL006230	LUM	-0.011267	0.0652948	0.863001	1	non-significant
SL004511	BPI	-0.0200603	0.11729	0.864199	1	non-significant
SL004305	TOP1	-0.0156637	0.0916888	0.864353	1	non-significant
SL004078	BMP7	-0.0220162	0.129703	0.865213	1	non-significant
SL004670	ARTN	-0.0148608	0.0878179	0.865621	1	non-significant
SL007674	LY9	-0.0276703	0.164509	0.866427	1	non-significant
SL000592	TIMP2	-0.00981604	0.0595182	0.869003	1	non-significant
SL004339	FGF5	-0.00992037	0.0612363	0.871305	1	non-significant
SL000004	FGF2	-0.00989838	0.0611344	0.871375	1	non-significant
SL004515	PGLYRP1	0.0183237	0.113336	0.871562	1	non-significant
SL004589	AZU1	-0.0172647	0.106833	0.871617	1	non-significant
SL010388	PRSS2	-0.00960066	0.0602165	0.873326	1	non-significant
SL000343	CTSB	-0.00971265	0.060981	0.873453	1	non-significant
SL000019	APOA1	0.00947868	0.0595752	0.873587	1	non-significant
SL005177	IL36A	-0.00962618	0.0606621	0.873917	1	non-significant
SL006629	SIRT2	0.00944183	0.062929	0.880734	1	non-significant
SL016554	PDE9A	-0.00936078	0.063313	0.882462	1	non-significant
SL010612	DKK4	0.00889498	0.0605025	0.883117	1	non-significant
SL002565	MYC	0.0088502	0.0612483	0.885108	1	non-significant
SL016557	HMGCR	-0.00967078	0.0680399	0.886974	1	non-significant
SL008085	HIBADH	-0.00863267	0.0608344	0.887156	1	non-significant
SL006910	CTSV	0.00824504	0.0582882	0.887512	1	non-significant
SL007195	CD70	0.00864201	0.0611334	0.887583	1	non-significant
SL003300	CCL16	0.0100428	0.0714111	0.88816	1	non-significant
SL004400	F9	0.00832234	0.059686	0.889106	1	non-significant
SL000305	NGF	-0.00838377	0.0611088	0.890877	1	non-significant
SL007673	NTN4	-0.0111767	0.0833431	0.89332	1	non-significant
SL004269	GHRL	-0.0145173	0.110526	0.8955	1	non-significant
SL003303	CCL28	0.00969158	0.0745834	0.896612	1	non-significant
SL004643	ANGPT4	-0.00779212	0.0609856	0.898331	1	non-significant
SL000556	PRKCG	-0.00774556	0.0608709	0.898746	1	non-significant
SL004482	ENG	-0.0137298	0.108846	0.899621	1	non-significant
SL000338	CAST	-0.00734144	0.0595013	0.901804	1	non-significant
SL004486	VEGFC	-0.00725318	0.0595933	0.903128	1	non-significant
SL007888	CST4	-0.0071847	0.0605754	0.905586	1	non-significant
SL004332	PROK1	-0.00851752	0.074726	0.909251	1	non-significant
SL015728	GCKR	0.00691934	0.0611453	0.909902	1	non-significant
SL012822	PRSS22	-0.00608036	0.0570159	0.915072	1	non-significant
SL007327	OLR1	0.0154307	0.144795	0.915131	1	non-significant
SL006197	DNAJC19	-0.00644366	0.0608898	0.915721	1	non-significant
SL011535	RBM39	-0.0135792	0.130384	0.917053	1	non-significant
SL002071	GRP	-0.00634579	0.061137	0.917331	1	non-significant
SL017529	KEAP1	-0.00617873	0.0602075	0.918261	1	non-significant
SL002650	PKM2	0.0177191	0.178183	0.920786	1	non-significant
SL010458	ESM1	-0.00977729	0.0993762	0.921625	1	non-significant
SL014148	ROBO3	0.00807317	0.0884596	0.927283	1	non-significant
SL004457	SERPINE2	-0.00673834	0.0766428	0.929941	1	non-significant
SL016551	CSNK2A2 CSNK2B	0.00520043	0.0595715	0.930435	1	non-significant
SL008933	PARK7	-0.00517422	0.0610301	0.932435	1	non-significant
SL007272	HK2	-0.0133405	0.163537	0.934985	1	non-significant
SL004579	MRC1	-0.00800962	0.0984051	0.935128	1	non-significant
SL002782	ADM	0.00495404	0.0611664	0.935448	1	non-significant
SL000496	LTF	0.0123715	0.156567	0.937019	1	non-significant
SL004146	IL1RL1	0.00818256	0.103892	0.937223	1	non-significant
SL004805	CADM1	0.0044441	0.0589314	0.939887	1	non-significant
SL003334	AIMP1	-0.00457816	0.0627905	0.941876	1	non-significant
SL008644	BST1	0.00437054	0.0609427	0.942828	1	non-significant
SL016548	PRKAA1 PRKAB1 PRKAG1	-0.00432301	0.0611154	0.943608	1	non-significant
SL005219	SIGLEC9	0.00767182	0.111463	0.945126	1	non-significant
SL006698	LCORL	-0.0122127	0.17987	0.945867	1	non-significant
SL011232	CDC37	-0.00391282	0.061136	0.948969	1	non-significant
SL008504	GNS	-0.00380111	0.0600042	0.94949	1	non-significant
SL003650	ENO1	0.00723457	0.115067	0.949868	1	non-significant
SL005226	CRLF2	0.00425202	0.0696948	0.951352	1	non-significant
SL005227	ULBP1	0.00370134	0.0608663	0.95151	1	non-significant
SL006132	LMNB1	-0.00326435	0.0609659	0.957299	1	non-significant
SL000550	SERPINA5	-0.00714777	0.138664	0.958889	1	non-significant
SL014129	HS6ST1	0.00298705	0.06006	0.960334	1	non-significant
SL003182	ITGAV ITGB5	0.00263341	0.0606015	0.965339	1	non-significant
SL008916	DPP7	-0.00292029	0.0675486	0.965516	1	non-significant
SL005212	PRLR	0.00243557	0.0591075	0.967132	1	non-significant
SL008623	CNTN2	-0.00241727	0.0587685	0.967191	1	non-significant
SL003066	SERPINF1	-0.0037456	0.0952742	0.96864	1	non-significant
SL003520	CALR	0.00220551	0.0604479	0.970895	1	non-significant
SL011510	SST	0.0021933	0.0604615	0.971062	1	non-significant
SL000617	GPT	-0.00205552	0.0598134	0.972586	1	non-significant
SL000384	CTLA4	-0.00277543	0.0908517	0.975629	1	non-significant
SL012538	CDNF	0.00154728	0.0549726	0.977545	1	non-significant
SL010372	TMPRSS15	0.00151734	0.0608233	0.980097	1	non-significant
SL000247	PGD	-0.00394161	0.160541	0.980412	1	non-significant
SL004133	BMPR2	0.00227348	0.101397	0.982112	1	non-significant
SL016828	EGFR	-0.0013118	0.0612176	0.982904	1	non-significant
SL004685	PSPN	0.00135651	0.0656916	0.983525	1	non-significant
SL003735	TNFSF9	0.0011585	0.0611346	0.984881	1	non-significant
SL000357	F9	0.000896731	0.0595519	0.987986	1	non-significant
SL004346	IL20	0.000706778	0.0849366	0.993361	1	non-significant
SL000426	FN1	-0.000441557	0.0605516	0.994182	1	non-significant
SL017612	HSP90AA1 HSP90AB1	0.000671542	0.106721	0.994979	1	non-significant
SL002528	PLA2G2A	0.000587974	0.112487	0.995829	1	non-significant
SL000670	GSTA3	-0.000276788	0.0596799	0.9963	1	non-significant
SL012707	PCSK9	-0.000251005	0.0603656	0.996682	1	non-significant
SL006029	CHIT1	9.39763e-05	0.0597879	0.998746	1	non-significant

## Sheet: S5 Olink repl +BMI_HbA1c
OlinkID	Protein	Beta	SE	Pvalue	P significance
OID00610	Ep-CAM	-1.04279	0.074177	3.77944e-40	Significant
OID01415	SPINK1	0.396439	0.0426307	1.47588e-19	Significant
OID01184	REG4	0.323137	0.048227	3.97413e-11	Significant
OID00595	GDF-15	0.252896	0.0426396	4.494e-09	Significant
OID00399	TF	-0.143571	0.0260425	4.77884e-08	Significant
OID00641	COL1A1	-0.15567	0.0293272	1.43731e-07	Significant
OID00635	t-PA	-0.229826	0.046889	1.15105e-06	Significant
OID00626	Gal-4	0.214549	0.0450106	2.22291e-06	Significant
OID01175	FAM3C	0.158975	0.0336406	2.70922e-06	Significant
OID01245	CDH1	0.131185	0.0295246	1.01198e-05	Significant
OID00565	ITGB2	-0.120446	0.0281276	2.07801e-05	Significant
OID01268	THBS4	-0.207336	0.048964	2.55779e-05	Significant
OID01274	COMP	-0.164183	0.0415072	8.31071e-05	Significant
OID01152	ADGRG2	-0.0895006	0.0230513	0.000111663	Significant
OID00573	TFF3	0.119721	0.0310327	0.000123313	Significant
OID01231	REG1A	0.17203	0.0449752	0.000140857	Significant
OID01482	OMD	-0.185566	0.0499656	0.000218214	Significant
OID01478	XG	-0.116287	0.0322629	0.000332097	Significant
OID00584	Notch 3	-0.1078	0.033002	0.001133	Significant
OID00426	KIM1	0.197818	0.0611743	0.00126982	Significant
OID01282	FAP	-0.0628234	0.0194338	0.00127626	Significant
OID00616	MB	-0.139293	0.0444455	0.00178354	Significant
OID01269	SAA4	-0.150272	0.0499884	0.0027247	Significant
OID01475	NOV	-0.0939269	0.0322427	0.00367343	Significant
OID01298	TIMD4	-0.118081	0.0412392	0.00429566	Significant
OID00637	EGFR	-0.0559982	0.0197589	0.0047026	Significant
OID00132	MEPE	-0.121673	0.0439331	0.00573366	Significant
OID00429	VSIG2	0.138936	0.0504135	0.00597542	Significant
OID01178	DPP7	0.0142264	0.00535288	0.00801087	Significant
OID01129	ACP6	0.101899	0.0384759	0.00823315	Significant
OID00628	SHPS-1	-0.0933664	0.035469	0.00862828	Significant
OID00639	CD93	-0.0677504	0.026363	0.0103347	Significant
OID00464	CA5A	0.19227	0.0761724	0.0117839	Significant
OID01438	MYOC	-0.10259	0.0412217	0.0130059	Significant
OID01247	NCAM1	-0.0727316	0.029541	0.0140105	Significant
OID00388	SRC	-0.178029	0.0724976	0.0142523	Significant
OID00587	CDH5	-0.04364	0.0177731	0.0142615	Significant
OID01442	CD177	0.23264	0.0959321	0.0155216	Significant
OID00578	Gal-3	0.0743561	0.0307182	0.0156919	Significant
OID01295	VASN	-0.0614942	0.025507	0.0161229	Significant
OID01400	CTSF	0.0823178	0.0348237	0.0183019	Significant
OID01238	MET	-0.05085	0.0220872	0.0215607	Significant
OID00425	MERTK	-0.0709584	0.0310171	0.0223822	Significant
OID01405	ACAN	-0.0586411	0.0258797	0.023695	Significant
OID00389	IL-1ra	0.113846	0.0505871	0.0246687	Significant
OID00586	CNTN1	-0.0596001	0.0266384	0.0254995	Significant
OID01151	APLP1	-0.114694	0.051288	0.0255735	Significant
OID01170	CHRDL2	-0.109458	0.0497182	0.0279422	Significant
OID00444	DCN	-0.0447599	0.0204099	0.0285524	Significant
OID00465	HSP 27	-0.0813025	0.0371046	0.0286883	Significant
OID01403	MFGE8	0.0975788	0.044564	0.0288053	Significant
OID01125	CTSO	0.0608826	0.0279663	0.0297324	Significant
OID00622	CTSD	0.0724987	0.033525	0.0308501	Significant
OID00394	TNFRSF11A	0.0714526	0.0332399	0.0318439	Significant
OID00590	TFPI	-0.0632457	0.0297857	0.0339841	Significant
OID01208	MEP1B	-0.145038	0.0685336	0.0345898	Significant
OID00614	MMP-2	-0.0657045	0.0310752	0.0347456	Significant
OID01304	CRTAC1	-0.0806499	0.038924	0.0385492	Significant
OID01488	LAIR1	0.0644777	0.0312534	0.0393852	Significant
OID00422	SERPINA12	-0.158014	0.0788931	0.0454806	Significant
OID01194	VCAN	-0.0540165	0.0270003	0.0457189	Significant
OID01491	CD209	-0.0707012	0.0360908	0.0504084	Not-significant
OID00407	GIF	0.15474	0.0803161	0.0543158	Not-significant
OID01267	ICAM3	-0.0505699	0.0268064	0.0595372	Not-significant
OID00385	ADAM-TS13	-0.025253	0.0133962	0.0597134	Not-significant
OID01156	ALDH1A1	0.119895	0.0636395	0.0598641	Not-significant
OID00581	BLM hydrolase	-0.0630022	0.0336706	0.0616429	Not-significant
OID00651	vWF	-0.0864911	0.0465904	0.0636899	Not-significant
OID00571	OPG	0.0570475	0.0307625	0.0639707	Not-significant
OID00386	BOC	-0.0418854	0.0226855	0.0651392	Not-significant
OID00380	ANG-1	0.132695	0.0719958	0.0656132	Not-significant
OID01419	FCRL5	-0.085053	0.0462792	0.0663933	Not-significant
OID01266	DPP4	-0.0531658	0.0291718	0.0686816	Not-significant
OID00598	DLK-1	-0.094718	0.0521448	0.0696004	Not-significant
OID00410	FGF-21	0.182713	0.101833	0.0730765	Not-significant
OID00396	TRAIL-R2	0.0606344	0.0340909	0.0756053	Not-significant
OID00432	HO-1	-0.0626982	0.0353502	0.0764258	Not-significant
OID00470	HAOX1	0.192929	0.108976	0.0769659	Not-significant
OID01228	PROC	0.0613777	0.0347518	0.0776724	Not-significant
OID00643	CTSZ	0.0535595	0.0303538	0.0779469	Not-significant
OID01490	TPP1	0.0580413	0.0332792	0.0814548	Not-significant
OID00392	STK4	-0.138278	0.0804841	0.0860836	Not-significant
OID01406	ITGB1	-0.0412867	0.0241053	0.087064	Not-significant
OID01239	F7	0.0560675	0.0327584	0.087286	Not-significant
OID01448	VSIG4	0.0576412	0.0339464	0.089815	Not-significant
OID01182	SSC4D	-0.188328	0.111311	0.0909637	Not-significant
OID00613	IL-1RT1	0.0440902	0.0262405	0.0932115	Not-significant
OID00606	TR-AP	0.049829	0.0298913	0.0958124	Not-significant
OID00611	AP-N	-0.0458324	0.0275337	0.0962932	Not-significant
OID01462	COLEC12	-0.0514034	0.0312112	0.0998735	Not-significant
OID00436	CEACAM8	0.0966324	0.0588318	0.100782	Not-significant
OID01270	TIE1	-0.032486	0.0198569	0.102143	Not-significant
OID00403	IL-17D	-0.0372522	0.02277	0.102161	Not-significant
OID00441	MMP7	0.0536475	0.0328241	0.102475	Not-significant
OID01219	FCGR3B	-0.0717222	0.0439389	0.102915	Not-significant
OID00447	PRSS8	0.0441638	0.0271796	0.104485	Not-significant
OID01185	SUMF2	0.0876899	0.0541308	0.105538	Not-significant
OID00621	OPN	-0.0709897	0.0442209	0.108714	Not-significant
OID01401	MATN2	-0.0480942	0.0301108	0.110515	Not-significant
OID01128	DDC	-0.0752237	0.0473251	0.112241	Not-significant
OID01259	TCN2	0.0481362	0.0304078	0.113715	Not-significant
OID01486	FCER2	-0.0691403	0.0440551	0.116854	Not-significant
OID01262	GNLY	-0.0276664	0.0177098	0.118543	Not-significant
OID00608	PSP-D	0.0591447	0.037974	0.119647	Not-significant
OID01409	APP	0.0942588	0.0607138	0.120839	Not-significant
OID01202	SDC4	0.104207	0.0679444	0.125402	Not-significant
OID01422	CD300LG	-0.0520025	0.033947	0.12585	Not-significant
OID00443	ITGB1BP2	-0.150733	0.0985314	0.126356	Not-significant
OID01264	IGFBP6	-0.0478029	0.0313044	0.127046	Not-significant
OID01433	FUCA1	0.0894042	0.0589569	0.129703	Not-significant
OID01414	INHBC	0.0518588	0.0344937	0.133021	Not-significant
OID00390	IL6	0.10567	0.0703625	0.133454	Not-significant
OID01283	PLA2G7	-0.00318525	0.00213504	0.136023	Not-significant
OID00634	ST2	0.0623053	0.0420026	0.138263	Not-significant
OID00582	PLC	-0.0384144	0.0259733	0.139422	Not-significant
OID01122	NPTXR	0.0536223	0.0362715	0.139593	Not-significant
OID01277	DEFA1	0.0197347	0.0133544	0.139756	Not-significant
OID01220	LILRB5	-0.0857823	0.0582817	0.141345	Not-significant
OID00631	uPA	-0.0467574	0.0317805	0.141499	Not-significant
OID01207	METRNL	0.0356087	0.0242819	0.142801	Not-significant
OID01440	WFIKKN2	-0.0408591	0.0282785	0.148773	Not-significant
OID01307	LYVE1	-0.0498985	0.0345977	0.149512	Not-significant
OID01461	SEMA7A	-0.0421998	0.0292664	0.149608	Not-significant
OID00411	PIgR	0.016916	0.0117567	0.150472	Not-significant
OID01265	TNC	-0.058681	0.0410153	0.152791	Not-significant
OID00618	PRTN3	0.0602178	0.0422783	0.154645	Not-significant
OID00583	LTBR	-0.0378965	0.0267633	0.157048	Not-significant
OID00572	ALCAM	-0.0332409	0.0236059	0.159352	Not-significant
OID01130	TFF2	0.0755738	0.0542832	0.164125	Not-significant
OID01126	FCRL1	-0.0554567	0.0398895	0.164716	Not-significant
OID01174	SOST	-0.0526554	0.0379224	0.165249	Not-significant
OID00624	CPA1	0.0883301	0.0641643	0.16889	Not-significant
OID01146	CA13	-0.151309	0.109982	0.169158	Not-significant
OID00384	PGF	-0.0332911	0.0242594	0.170233	Not-significant
OID01134	ANGPTL7	-0.0278021	0.0203976	0.173141	Not-significant
OID00632	CPB1	0.0790082	0.0591505	0.181895	Not-significant
OID00630	CASP-3	-0.119116	0.0902874	0.18732	Not-significant
OID01189	CDH2	0.0539398	0.040986	0.188405	Not-significant
OID01258	CR2	-0.0557799	0.0433994	0.198944	Not-significant
OID00446	LPL	-0.0518709	0.0403674	0.199044	Not-significant
OID00652	PECAM-1	-0.050118	0.0390223	0.199263	Not-significant
OID00383	SLAMF7	0.0599523	0.04807	0.212577	Not-significant
OID01476	CNTN4	-0.0338663	0.0274356	0.21729	Not-significant
OID01441	CDON	-0.0298784	0.0243254	0.219575	Not-significant
OID01428	PTPRF	-0.034489	0.0281386	0.22055	Not-significant
OID01222	SOD1	0.0205491	0.0168029	0.221577	Not-significant
OID00600	MPO	0.0426839	0.0352434	0.226087	Not-significant
OID00648	PDGF subunit A	0.0789902	0.0653237	0.226806	Not-significant
OID01408	SPINT2	0.0484186	0.0403076	0.229886	Not-significant
OID01427	CCL21	0.0422161	0.0353783	0.23299	Not-significant
OID00449	HB-EGF	0.0662961	0.0561417	0.237867	Not-significant
OID00569	EPHB4	-0.0305067	0.0258865	0.238817	Not-significant
OID00405	LOX-1	0.0750389	0.0638912	0.240415	Not-significant
OID01450	CGA	0.0648725	0.0552417	0.240476	Not-significant
OID00585	TIMP4	-0.0397023	0.0338588	0.241173	Not-significant
OID00462	TGM2	-0.0864075	0.0737844	0.241777	Not-significant
OID00457	ACE2	0.0764783	0.0653061	0.241785	Not-significant
OID00450	GDF-2	0.0520076	0.0444616	0.242324	Not-significant
OID01132	ANGPT2	-0.0389019	0.0333377	0.24347	Not-significant
OID00469	PARP-1	0.0998752	0.0859963	0.245692	Not-significant
OID01190	TYRO3	-0.0242273	0.0209623	0.247988	Not-significant
OID01248	CD59	0.012014	0.0104547	0.2507	Not-significant
OID00401	PDGF subunit B	0.0729263	0.0636012	0.251743	Not-significant
OID01154	GRAP2	-0.121345	0.10603	0.252646	Not-significant
OID01249	SELL	-0.0381022	0.0334717	0.255182	Not-significant
OID01281	EFEMP1	-0.0227851	0.0202246	0.260109	Not-significant
OID01160	SIGLEC7	0.0302161	0.0269376	0.262184	Not-significant
OID00588	TLT-2	-0.0403365	0.0359879	0.262552	Not-significant
OID01155	LILRA5	0.034181	0.0305419	0.263271	Not-significant
OID00452	THPO	0.0327079	0.0292837	0.264218	Not-significant
OID01256	PAM	-0.0301076	0.0270818	0.266452	Not-significant
OID00451	FABP2	0.0607473	0.0546535	0.266547	Not-significant
OID01229	SERPINA5	-0.049493	0.0445807	0.267113	Not-significant
OID00644	MMP-3	-0.0498071	0.044881	0.267294	Not-significant
OID01186	CANT1	0.0240826	0.0220063	0.273988	Not-significant
OID01221	APOM	-0.0351849	0.032613	0.280834	Not-significant
OID01286	GAS6	-0.0317982	0.0294805	0.280948	Not-significant
OID01198	NECTIN2	0.0315074	0.0294383	0.284672	Not-significant
OID01211	RNASE3	0.107734	0.101721	0.289726	Not-significant
OID01236	PRSS2	0.0492369	0.0467696	0.292636	Not-significant
OID01246	CCL5	0.0723475	0.069734	0.299685	Not-significant
OID00602	IL-6RA	-0.03362	0.0325657	0.302064	Not-significant
OID01412	TMSB10	0.0796822	0.0787696	0.311907	Not-significant
OID01263	CES1	0.0423245	0.0419417	0.313082	Not-significant
OID01218	PLXNB2	0.0122178	0.0121236	0.313733	Not-significant
OID01136	TINAGL1	-0.021065	0.0210406	0.316908	Not-significant
OID01224	TIMP1	0.0289317	0.0292543	0.322833	Not-significant
OID01460	LGMN	0.0318646	0.0322613	0.323455	Not-significant
OID01271	COL18A1	0.0288203	0.0292046	0.323876	Not-significant
OID00428	TM	-0.0257056	0.0261855	0.326413	Not-significant
OID00642	PON3	-0.0446098	0.0455604	0.327664	Not-significant
OID01121	LRIG1	-0.0310761	0.0319109	0.330286	Not-significant
OID00448	AGRP	0.0305399	0.0314736	0.332028	Not-significant
OID01232	SERPINA7	0.0287116	0.0296412	0.332875	Not-significant
OID01241	KIT	-0.0292	0.0302675	0.334828	Not-significant
OID00463	LEP	-0.04856	0.0503913	0.335364	Not-significant
OID01240	IGLC2	0.0382039	0.0401116	0.341019	Not-significant
OID01420	PILRA	0.0333132	0.0350325	0.34179	Not-significant
OID01454	CRELD2	0.0403332	0.042577	0.343631	Not-significant
OID01254	ENG	-0.0204967	0.021787	0.34696	Not-significant
OID00400	IL1RL2	0.031857	0.0339696	0.34848	Not-significant
OID01492	FUT3/FUT5	0.035422	0.0378093	0.348972	Not-significant
OID01181	ENPP7	0.0776652	0.0829895	0.349491	Not-significant
OID00605	CHIT1	-0.0870629	0.0933207	0.350985	Not-significant
OID01404	NUDT5	-0.0176657	0.0189444	0.351218	Not-significant
OID01244	FCGR2A	-0.042559	0.0459531	0.354511	Not-significant
OID01243	MBL2	-0.0977759	0.105965	0.356287	Not-significant
OID01469	MSMB	-0.0361601	0.0394177	0.359095	Not-significant
OID00636	SCGB3A2	0.0593924	0.065114	0.361833	Not-significant
OID01421	B4GALT1	0.0240064	0.0263557	0.362502	Not-significant
OID00568	MMP-9	0.0573433	0.063078	0.363437	Not-significant
OID01216	CHL1	-0.0172701	0.0191358	0.366924	Not-significant
OID01143	CDHR5	0.0318821	0.0355176	0.369501	Not-significant
OID01459	SCARF1	-0.0386975	0.043194	0.370434	Not-significant
OID00620	U-PAR	0.0265073	0.0296711	0.371786	Not-significant
OID01157	CD79B	0.0263402	0.0297365	0.375855	Not-significant
OID00579	GRN	0.0242317	0.0275181	0.378669	Not-significant
OID01187	CD1C	-0.0246811	0.0285846	0.388011	Not-significant
OID01439	SNAP29	-0.071135	0.0829632	0.391325	Not-significant
OID01275	PLTP	-0.00694957	0.00825924	0.400223	Not-significant
OID01158	ANXA4	-0.00971827	0.011668	0.40501	Not-significant
OID00589	FABP4	0.0400303	0.0487815	0.411974	Not-significant
OID00467	NEMO	-0.0601141	0.0737456	0.415085	Not-significant
OID00438	PSGL-1	0.0205358	0.0256929	0.424225	Not-significant
OID01290	FCN2	-0.0356748	0.0454543	0.432636	Not-significant
OID00633	CHI3L1	0.0574542	0.0739759	0.437449	Not-significant
OID01140	GHRL	-0.0400713	0.0524113	0.444624	Not-significant
OID00640	IL-18BP	0.0217596	0.0287736	0.449593	Not-significant
OID01473	CD58	-0.0182899	0.0241909	0.449699	Not-significant
OID01235	CA3	-0.0412291	0.054735	0.451385	Not-significant
OID01138	ENO2	-0.0541635	0.0719514	0.451667	Not-significant
OID01299	CNDP1	-0.0287526	0.0386636	0.457167	Not-significant
OID00414	CTRC	0.0440539	0.0600703	0.46341	Not-significant
OID01273	NOTCH1	-0.014941	0.0203841	0.463654	Not-significant
OID00570	IL2-RA	-0.0261807	0.0358256	0.46499	Not-significant
OID00597	AZU1	0.0413593	0.0568541	0.467019	Not-significant
OID01133	CD2AP	-0.0580991	0.0806121	0.471155	Not-significant
OID00419	GLO1	-0.0466004	0.0648783	0.472663	Not-significant
OID01303	MEGF9	0.00748291	0.0105171	0.476851	Not-significant
OID01302	CFHR5	-0.0274362	0.0389413	0.48116	Not-significant
OID00629	CCL15	0.0278825	0.0399671	0.485474	Not-significant
OID01452	CA6	-0.0312469	0.0451327	0.488799	Not-significant
OID00461	TNFRSF13B	-0.0228702	0.0330825	0.489441	Not-significant
OID01287	SPARCL1	-0.00871969	0.0126478	0.490626	Not-significant
OID00577	CD163	0.0291811	0.0425003	0.492395	Not-significant
OID01144	CCDC80	-0.026811	0.0390527	0.492444	Not-significant
OID00601	CXCL16	-0.0176018	0.0257916	0.495012	Not-significant
OID01192	IGFBPL1	0.0249287	0.0367444	0.497562	Not-significant
OID01301	C1QTNF1	-0.0236972	0.035584	0.505507	Not-significant
OID00413	SOD2	-0.0130594	0.0196392	0.506133	Not-significant
OID00627	IL-1RT2	0.0210495	0.0316753	0.506405	Not-significant
OID00455	BNP	-0.0253451	0.0382154	0.507256	Not-significant
OID01168	CLUL1	-0.0246693	0.0372818	0.508226	Not-significant
OID01203	PAG1	-0.0150315	0.0228686	0.51105	Not-significant
OID01483	PEBP1	0.0419931	0.0645734	0.515548	Not-significant
OID01289	PCOLCE	0.0291852	0.0451318	0.517905	Not-significant
OID00409	IL18	0.0266306	0.0412649	0.518753	Not-significant
OID00460	hOSCAR	-0.0126969	0.0196932	0.519154	Not-significant
OID01226	ANG	0.0246119	0.0386842	0.524685	Not-significant
OID01425	PLA2G4A	0.0213304	0.0340879	0.531537	Not-significant
OID00593	TR	-0.026259	0.0423619	0.535393	Not-significant
OID00567	TNF-R2	0.0257848	0.042065	0.539943	Not-significant
OID00442	IgG Fc receptor II-b	-0.0298253	0.0489582	0.542441	Not-significant
OID01294	AOC3	-0.0174313	0.0286854	0.543454	Not-significant
OID00423	REN	0.0451858	0.0745026	0.544231	Not-significant
OID00430	AMBP	-0.00947012	0.0157319	0.547242	Not-significant
OID01467	CD69	-0.0478382	0.0806003	0.552878	Not-significant
OID01466	B4GAT1	-0.0146653	0.0249954	0.557436	Not-significant
OID01468	CRHBP	0.015662	0.0267029	0.557566	Not-significant
OID00382	CD40-L	-0.0508688	0.0872265	0.559815	Not-significant
OID01305	FETUB	-0.0208854	0.035841	0.560124	Not-significant
OID01193	RTN4R	0.0085649	0.0148059	0.562983	Not-significant
OID01292	CCL14	0.0188578	0.0327648	0.564961	Not-significant
OID01470	SPINT1	0.0152233	0.0264896	0.565543	Not-significant
OID01141	SERPINB8	0.0130547	0.0229444	0.569417	Not-significant
OID01453	MIF	0.0434248	0.0765766	0.570704	Not-significant
OID00623	PGLYRP1	0.0215054	0.0379694	0.57117	Not-significant
OID01484	PAMR1	0.0175812	0.0311678	0.572738	Not-significant
OID00424	DECR1	-0.0447062	0.0798381	0.575545	Not-significant
OID00454	GT	0.0251167	0.0452185	0.578625	Not-significant
OID00603	RETN	0.0211654	0.038537	0.582889	Not-significant
OID00625	JAM-A	-0.0310609	0.0567368	0.584103	Not-significant
OID01163	SNAP23	-0.0380059	0.0701145	0.587817	Not-significant
OID01447	CD109	-0.018809	0.0350795	0.59187	Not-significant
OID01177	PPP1R2	-0.0385117	0.0720101	0.592816	Not-significant
OID00421	PAPPA	-0.0199914	0.0376335	0.595308	Not-significant
OID01449	CRIM1	0.0065304	0.0123104	0.595816	Not-significant
OID00418	FS	-0.0200434	0.0381918	0.599748	Not-significant
OID01135	CLEC5A	0.0142481	0.027198	0.600407	Not-significant
OID01424	BLVRB	0.0233725	0.0449128	0.602818	Not-significant
OID00416	SPON2	0.00848486	0.0164204	0.605378	Not-significant
OID00417	GH	-0.0766625	0.149491	0.608107	Not-significant
OID00412	RAGE	-0.015133	0.029561	0.608734	Not-significant
OID01471	FSTL3	0.0127145	0.0250919	0.612383	Not-significant
OID00381	ADM	0.0184197	0.0366646	0.615426	Not-significant
OID01300	OSMR	-0.0118794	0.024003	0.62069	Not-significant
OID01251	CD46	-0.0120658	0.0245061	0.622494	Not-significant
OID01191	CRKL	-0.0426666	0.0873663	0.625319	Not-significant
OID01180	ADGRE2	-0.015275	0.0312856	0.625405	Not-significant
OID01296	LILRB2	-0.0152514	0.0316376	0.629786	Not-significant
OID01291	TGFBI	0.0179351	0.0382012	0.638744	Not-significant
OID01209	ROR1	0.014299	0.0306707	0.641089	Not-significant
OID00645	RARRES2	0.0114862	0.0249299	0.645007	Not-significant
OID01149	PILRB	0.0234727	0.0512829	0.647182	Not-significant
OID00574	SELP	-0.0255999	0.0566581	0.651412	Not-significant
OID01145	DIABLO	-0.00412441	0.00914222	0.651911	Not-significant
OID01410	HAVCR2	0.0135706	0.0304652	0.656019	Not-significant
OID01261	CA4	0.00431573	0.00969808	0.656336	Not-significant
OID00398	TIE2	-0.00971385	0.0222891	0.662993	Not-significant
OID00402	IL-27	0.0137334	0.0318359	0.666211	Not-significant
OID00609	PI3	-0.0157674	0.0368795	0.669008	Not-significant
OID01276	CCL18	0.0256463	0.060262	0.670432	Not-significant
OID00591	PAI	0.025646	0.0606133	0.672234	Not-significant
OID00445	Dkk-1	0.0205997	0.0489047	0.673611	Not-significant
OID01253	IL7R	-0.00603232	0.0144732	0.676849	Not-significant
OID01227	F11	-0.0141482	0.0343602	0.680532	Not-significant
OID00576	MCP-1	0.0154707	0.0377508	0.681961	Not-significant
OID01457	MESDC2	-0.042197	0.104312	0.68584	Not-significant
OID01443	NID2	0.00741633	0.0183514	0.686134	Not-significant
OID01252	ST6GAL1	-0.0127573	0.0322436	0.692375	Not-significant
OID01451	CLEC14A	-0.0118153	0.0301001	0.69468	Not-significant
OID01481	SPINK5	-0.00880078	0.0225998	0.696981	Not-significant
OID01223	CA1	-0.0402935	0.108515	0.710414	Not-significant
OID01463	GUSB	0.021388	0.0580494	0.712554	Not-significant
OID01183	MCFD2	0.0162367	0.0441881	0.713298	Not-significant
OID01413	ANGPTL4	0.0152154	0.0416875	0.715133	Not-significant
OID00466	CD4	0.00932548	0.0255899	0.715556	Not-significant
OID01167	COMT	0.0173515	0.0476882	0.715979	Not-significant
OID01434	ESAM	-0.0117454	0.0325009	0.717821	Not-significant
OID01139	NADK	0.0195622	0.054641	0.720344	Not-significant
OID01150	ANGPTL1	-0.0101262	0.0284265	0.721684	Not-significant
OID01279	TGFBR3	-0.00267786	0.00753349	0.722256	Not-significant
OID00435	SORT1	0.00940498	0.0268166	0.725812	Not-significant
OID00131	NT-proBNP	-0.0312479	0.0899733	0.728375	Not-significant
OID00654	CCL16	-0.0153064	0.0442121	0.7292	Not-significant
OID01418	COCH	-0.0155087	0.0449831	0.73028	Not-significant
OID01137	GLRX	0.00913731	0.0269644	0.73472	Not-significant
OID01429	BCAM	-0.00870138	0.025983	0.737719	Not-significant
OID00431	PRELP	0.00553595	0.0167831	0.74152	Not-significant
OID01205	DAB2	0.018575	0.05681	0.743701	Not-significant
OID01234	GP1BA	-0.0116575	0.0357799	0.744576	Not-significant
OID01285	MFAP5	-0.00189032	0.00584946	0.746582	Not-significant
OID01120	CLMP	-0.00818227	0.0254388	0.74773	Not-significant
OID01423	PARK7	0.0234527	0.0732041	0.748693	Not-significant
OID00404	CXCL1	-0.0207429	0.0654942	0.751469	Not-significant
OID00459	CTSL1	-0.00887984	0.0282212	0.753034	Not-significant
OID00612	AXL	-0.00882063	0.0282682	0.755022	Not-significant
OID00458	PD-L2	0.00902537	0.0292837	0.757934	Not-significant
OID00391	TNFRSF10A	0.00869254	0.0282198	0.758067	Not-significant
OID00379	BMP-6	-0.0248086	0.0807679	0.758729	Not-significant
OID00439	CCL17	0.0231864	0.0768479	0.762874	Not-significant
OID01196	TSHB	0.0181898	0.0610793	0.765858	Not-significant
OID01479	ARSA	-0.0128075	0.0430209	0.765936	Not-significant
OID00638	IGFBP-7	-0.00967162	0.0330716	0.769953	Not-significant
OID01166	CLSTN2	0.0118756	0.0410805	0.772526	Not-significant
OID00646	ICAM-2	0.00977599	0.0338549	0.77277	Not-significant
OID01411	DSC2	0.00945821	0.0331092	0.775139	Not-significant
OID01200	USP8	-0.00538487	0.0190753	0.777722	Not-significant
OID01407	DKK3	-0.00910975	0.0322871	0.777836	Not-significant
OID00406	Gal-9	0.006665	0.0242453	0.7834	Not-significant
OID01480	PPIB	0.023623	0.0860702	0.783735	Not-significant
OID00397	PRSS27	-0.0100402	0.0370352	0.786321	Not-significant
OID01195	FBP1	0.0203238	0.075045	0.786533	Not-significant
OID01172	NOMO1	0.00852465	0.0316956	0.78797	Not-significant
OID01164	APEX1	-0.0167255	0.0626901	0.789631	Not-significant
OID01188	GAL	0.0155837	0.0586103	0.790331	Not-significant
OID01485	ROBO1	-0.00680246	0.0256647	0.790975	Not-significant
OID01402	HTRA2	0.00769781	0.0291471	0.791706	Not-significant
OID01444	DAG1	-0.011873	0.0449697	0.791767	Not-significant
OID01176	TXNDC5	-0.0120577	0.0461299	0.7938	Not-significant
OID00647	KLK6	-0.00668233	0.0258023	0.795654	Not-significant
OID00615	FAS	-0.00743602	0.0297782	0.802813	Not-significant
OID01437	CST6	-0.00973405	0.039206	0.803922	Not-significant
OID01474	SCGB3A1	-0.0119026	0.0479884	0.804115	Not-significant
OID01430	SIRPB1	0.00866692	0.0350378	0.804635	Not-significant
OID01431	IGF2R	0.00647355	0.0279439	0.816803	Not-significant
OID01206	NPDC1	-0.00764558	0.0331264	0.817473	Not-significant
OID05026	GP6	-0.013244	0.0597335	0.824536	Not-significant
OID01197	BAG6	-0.00796778	0.0367528	0.828372	Not-significant
OID01169	HDGF	-0.0123607	0.0585327	0.832753	Not-significant
OID01147	SEMA3F	-0.00495465	0.0238121	0.835175	Not-significant
OID01159	ANXA11	0.0154187	0.0762384	0.839729	Not-significant
OID01416	CLEC11A	-0.00793718	0.0405377	0.844771	Not-significant
OID00619	PCSK9	0.00765391	0.0392836	0.845522	Not-significant
OID01465	STIP1	0.00653321	0.0341523	0.848295	Not-significant
OID01201	FKBP4	-0.007892	0.0413447	0.848619	Not-significant
OID01255	IGFBP3	-0.00770876	0.0419739	0.854285	Not-significant
OID01284	PTPRS	-0.00102535	0.00570361	0.857333	Not-significant
OID00468	VEGFD	0.00599925	0.0337153	0.858773	Not-significant
OID00440	CCL3	0.010544	0.0595855	0.859544	Not-significant
OID01165	ENTPD5	0.00155784	0.00880803	0.859616	Not-significant
OID01306	ANGPTL3	-0.0057966	0.0328662	0.860005	Not-significant
OID01162	QDPR	0.0098844	0.0573695	0.863208	Not-significant
OID01487	LAMA4	-0.00495171	0.0298297	0.868159	Not-significant
OID01204	KYAT1	0.0117635	0.0715735	0.869453	Not-significant
OID00415	FGF-23	-0.00726659	0.044492	0.870265	Not-significant
OID00408	SCF	-0.00526768	0.0334246	0.874774	Not-significant
OID01472	IL13RA1	-0.00350483	0.0238267	0.883056	Not-significant
OID00456	MMP12	-0.00775334	0.054298	0.886455	Not-significant
OID00433	XCL1	0.00655503	0.0469685	0.889006	Not-significant
OID01230	ICAM1	-0.00470724	0.03396	0.889758	Not-significant
OID00575	CSTB	0.00618487	0.0447919	0.890178	Not-significant
OID01455	ITGA5	-0.00378521	0.02755	0.89072	Not-significant
OID01432	P4HB	0.00496004	0.0361611	0.890901	Not-significant
OID01489	RELT	-0.00327579	0.0273236	0.904572	Not-significant
OID01127	CD164	-0.00370028	0.0309347	0.904788	Not-significant
OID00453	MARCO	-0.00217258	0.0184519	0.906271	Not-significant
OID00427	THBS2	-0.00211376	0.0186903	0.909956	Not-significant
OID01217	NRP1	-0.00150317	0.013499	0.911336	Not-significant
OID00617	TNFSF13B	-0.00339851	0.0307605	0.912027	Not-significant
OID00387	IL-4RA	-0.00265538	0.0241339	0.912388	Not-significant
OID00596	SELE	0.00493673	0.047723	0.91761	Not-significant
OID01153	TYMP	0.00709066	0.0702896	0.919648	Not-significant
OID01124	THOP1	0.00401916	0.0427532	0.925103	Not-significant
OID00395	PAR-1	-0.00283649	0.0336959	0.932914	Not-significant
OID00649	TNF-R1	0.00242873	0.0290612	0.933396	Not-significant
OID01445	CD97	-0.00281772	0.0343585	0.934639	Not-significant
OID00563	TNFRSF14	-0.00208184	0.0292555	0.94327	Not-significant
OID01179	LRP11	0.00220492	0.0327975	0.9464	Not-significant
OID00420	CD84	-0.00264478	0.0397179	0.946909	Not-significant
OID01436	BST1	-0.00070714	0.0108979	0.948263	Not-significant
OID01233	C2	-0.00173652	0.0305903	0.954731	Not-significant
OID01199	ARG1	-0.00155895	0.0275533	0.95488	Not-significant
OID00564	LDL receptor	-0.00260481	0.0470947	0.955892	Not-significant
OID01257	VCAM1	-0.00163583	0.029699	0.956075	Not-significant
OID00650	IGFBP-2	-0.00259037	0.0471977	0.956231	Not-significant
OID01477	CA2	0.00513825	0.0945971	0.956682	Not-significant
OID01225	CST3	-0.00166669	0.0348525	0.961859	Not-significant
OID01142	SERPINB6	-0.00236544	0.0560544	0.96634	Not-significant
OID01446	PTPN6	0.00185306	0.0520961	0.971625	Not-significant
OID01417	PDGFRB	-0.00109005	0.0318996	0.97274	Not-significant
OID00566	IL-17RA	-0.00145983	0.0432464	0.973072	Not-significant
OID00437	PTX3	0.00111034	0.0343683	0.974227	Not-significant
OID00592	CCL24	0.00214476	0.077575	0.977943	Not-significant
OID01297	LILRB1	0.000708054	0.0260843	0.978344	Not-significant
OID01458	CD99L2	0.000625862	0.0249217	0.979965	Not-significant
OID00594	TNFRSF10C	0.000984578	0.043293	0.981856	Not-significant
OID00393	IDUA	0.000845538	0.0409172	0.983513	Not-significant
OID00434	IL16	-0.000864239	0.055256	0.987521	Not-significant
OID01171	CTSH	-0.000164704	0.0123168	0.989331	Not-significant
OID00604	IGFBP-1	-0.000873208	0.0717027	0.990283	Not-significant
OID01250	NID1	0.000224959	0.0305533	0.994125	Not-significant
OID01214	NT-proBNP	0.000649509	0.102353	0.994937	Not-significant
OID01456	PEAR1	0.000101665	0.0289367	0.997197	Not-significant

## Sheet: S6 Soma repl +BMI+HbA1c
SomaId	Protein	Beta	SE	Pvalue	pval_FDR	P significance
SL012561	REG4	0.70735	0.0824785	9.8077e-18	1.17202e-14	Significant
SL003869	GDF15	0.626856	0.0926984	1.35807e-11	8.11445e-09	Significant
SL010465	MATN2	-0.349232	0.0582569	2.03862e-09	8.12052e-07	Significant
SL005357	REG1A	0.407864	0.0735592	2.94452e-08	6.2788e-06	Significant
SL005230	UNC5C	0.312212	0.0563646	3.03932e-08	6.2788e-06	Significant
SL003970	PTH	-0.345045	0.0623642	3.15254e-08	6.2788e-06	Significant
SL004337	FGF19	-0.517391	0.0941111	3.84867e-08	6.57023e-06	Significant
SL011049	MASP1	0.320236	0.0593004	6.65523e-08	9.94124e-06	Significant
SL010530	OCIAD1	0.295508	0.0599341	8.20023e-07	0.000108881	Significant
SL003764	NCAM1	-0.277022	0.0569213	1.13443e-06	0.000135565	Significant
SL008909	LGMN	0.284924	0.0597321	1.84197e-06	0.000194596	Significant
SL000337	CAPN1 CAPNS1	-0.294835	0.0620695	2.03347e-06	0.000194596	Significant
SL004636	FLT3	0.285553	0.060378	2.25164e-06	0.000194596	Significant
SL002823	SELL	-0.293541	0.0621245	2.3007e-06	0.000194596	Significant
SL011069	PRSS27	0.300203	0.0636986	2.44263e-06	0.000194596	Significant
SL004804	CADM3	0.282048	0.0601886	2.78494e-06	0.000208	Significant
SL005491	OPCML	0.290121	0.0627442	3.76642e-06	0.000264757	Significant
SL007207	THBS4	-0.284985	0.0621606	4.54737e-06	0.000301895	Significant
SL010381	DKKL1	0.2781	0.060826	4.82959e-06	0.000303756	Significant
SL000052	TNNT2	0.270883	0.0603963	7.28823e-06	0.000435472	Significant
SL004671	TNFRSF13C	0.266906	0.0596491	7.6551e-06	0.000435611	Significant
SL008810	NEGR1	-0.25763	0.057823	8.37001e-06	0.000454644	Significant
SL016566	STK17B	0.281213	0.0638536	1.06258e-05	0.000552081	Significant
SL008574	OMD	-0.44697	0.101726	1.1135e-05	0.000554431	Significant
SL018256	CHKB	0.264954	0.0607928	1.31066e-05	0.000626493	Significant
SL004865	CDH6	0.255555	0.0590891	1.5259e-05	0.000701329	Significant
SL007295	CDH15	0.257022	0.0611614	2.64154e-05	0.00116912	Significant
SL005178	IL37	0.26441	0.0633429	2.98947e-05	0.00127586	Significant
SL004097	SMAD3	0.246719	0.0593784	3.2524e-05	0.00134021	Significant
SL003524	PDIA3	0.247904	0.0606123	4.31398e-05	0.00168547	Significant
SL004720	PPP3R1	0.252704	0.0618332	4.37235e-05	0.00168547	Significant
SL012769	FAM3D	0.259094	0.0636281	4.66109e-05	0.00174063	Significant
SL006805	CDC42BPB	0.242824	0.0602547	5.5786e-05	0.00202013	Significant
SL004556	CD55	-0.247165	0.0615455	5.92005e-05	0.00208072	Significant
SL010468	RGMB	-0.229732	0.0576012	6.65419e-05	0.00227193	Significant
SL005210	NRCAM	-0.24177	0.06159	8.65575e-05	0.00287323	Significant
SL008360	FLRT2	-0.225097	0.0582649	0.000111849	0.00356996	Significant
SL006528	FAP	-0.245737	0.0637482	0.000115821	0.00356996	Significant
SL004661	ACAN	-0.376523	0.0977131	0.000116509	0.00356996	Significant
SL013570	DYRK3	0.231761	0.0603927	0.000124258	0.00371221	Significant
SL004326	TNFSF18	0.237941	0.0625233	0.000141437	0.00398709	Significant
SL005169	ICAM5	-0.237466	0.0624197	0.000142185	0.00398709	Significant
SL004698	Human-virus	0.239279	0.0629332	0.000143469	0.00398709	Significant
SL010379	SEMA3A	0.24	0.0636295	0.000162056	0.00440129	Significant
SL005572	GSN	-0.311174	0.0827819	0.000170617	0.00450466	Significant
SL000582	BIRC5	0.236157	0.0628928	0.000173401	0.00450466	Significant
SL003169	CXCL5	0.252042	0.0672859	0.000179788	0.00457121	Significant
SL004686	TNFSF15	0.259209	0.0694122	0.000188208	0.00468561	Significant
SL000519	CCL3	-0.231541	0.0631402	0.000245332	0.0059831	Significant
SL021043	GDF11 MSTN	-0.220153	0.0601356	0.000251282	0.00600565	Significant
SL010469	HFE2	-0.231481	0.0636841	0.000278156	0.00651759	Significant
SL000324	C8A C8B C8G	0.226071	0.0632357	0.000350169	0.00793999	Significant
SL006119	TFF3	0.205928	0.0576254	0.00035215	0.00793999	Significant
SL004821	S100A4	-0.226406	0.0638818	0.000393909	0.00865078	Significant
SL007871	CMPK1	0.30449	0.0859824	0.000398153	0.00865078	Significant
SL003690	TNFRSF11A	0.21503	0.0610674	0.000429612	0.00916761	Significant
SL011509	PYY	0.632176	0.181144	0.000483194	0.0101301	Significant
SL004845	EPHB4	0.278694	0.0805347	0.000539084	0.0109331	Significant
SL004863	TNFRSF19	-0.21641	0.0625427	0.000539791	0.0109331	Significant
SL005630	PSMA6	-0.222826	0.0645146	0.000552562	0.0110052	Significant
SL000605	RPS27A	-0.218679	0.0638367	0.000613455	0.0120177	Significant
SL004925	AGR2	0.215668	0.0634621	0.000677861	0.0129324	Significant
SL004330	CD22	0.216723	0.0638224	0.000684491	0.0129324	Significant
SL003919	KLK14	0.21023	0.0619871	0.000695104	0.0129324	Significant
SL010489	CAMK1	0.208426	0.0615147	0.000703438	0.0129324	Significant
SL004258	ADIPOQ	-0.198142	0.0590138	0.000786382	0.0142383	Significant
SL004610	LRP8	-0.212754	0.0634704	0.000802244	0.0143087	Significant
SL005059	TGFBR3	-0.193966	0.0583424	0.000885415	0.0155599	Significant
SL011180	HK1	0.200261	0.0609316	0.00101386	0.0172661	Significant
SL004154	L1CAM	-0.207741	0.0632501	0.00102187	0.0172661	Significant
SL004712	CXCL12	-0.204096	0.0621612	0.00102585	0.0172661	Significant
SL006922	RAD51	0.267393	0.0816567	0.00105813	0.0173073	Significant
SL004335	FGF17	0.213831	0.0653175	0.00106141	0.0173073	Significant
SL012108	PLCG1	0.20668	0.0631859	0.00107175	0.0173073	Significant
SL003542	EHMT2	-0.200923	0.0615584	0.00109873	0.0175065	Significant
SL007680	ROBO2	-0.200867	0.0620034	0.00119694	0.0188203	Significant
SL008023	HAPLN1	0.271373	0.0841366	0.001258	0.0195236	Significant
SL005209	NOTCH3	-0.200122	0.0621872	0.00129058	0.0197724	Significant
SL010467	RGMA	-0.196969	0.0620408	0.00149924	0.0226783	Significant
SL005196	LSAMP	-0.177301	0.0561167	0.0015804	0.0233724	Significant
SL008381	CTSF	0.202197	0.0640172	0.00158596	0.0233724	Significant
SL005403	LMAN2	0.208076	0.0660411	0.00162875	0.0233724	Significant
SL004070	RPS27A	-0.200397	0.0637262	0.00166282	0.0233724	Significant
SL004843	EFNA2	-0.182981	0.0582026	0.00166737	0.0233724	Significant
SL014470	BCAR3	0.275586	0.0876941	0.00167463	0.0233724	Significant
SL009400	CHRDL1	-0.155436	0.0494815	0.00168203	0.0233724	Significant
SL008936	CHL1	-0.190359	0.0607054	0.00171397	0.0235425	Significant
SL005675	ATP5B	0.196885	0.0628992	0.0017471	0.0237248	Significant
SL002704	PTN	-0.143515	0.0461689	0.00188048	0.0252491	Significant
SL010520	AURKB	0.19895	0.0642738	0.00196581	0.0261016	Significant
SL004362	CLEC11A	-0.189303	0.0622621	0.00236244	0.0310233	Significant
SL014029	SPHK2	0.190764	0.063227	0.00255182	0.032867	Significant
SL005231	UNC5D	-0.162243	0.0537866	0.00255785	0.032867	Significant
SL000051	CRP	-0.177706	0.0590106	0.00260023	0.0330561	Significant
SL016555	PDE11A	0.18154	0.0608057	0.00283038	0.0350601	Significant
SL006542	FCN2	0.184763	0.0618919	0.00283346	0.0350601	Significant
SL004855	CNTN1	-0.183276	0.0615031	0.00288293	0.0350601	Significant
SL003680	AGER	-0.190215	0.063851	0.00289152	0.0350601	Significant
SL000493	LDHB	-0.194678	0.0653795	0.00290463	0.0350601	Significant
SL007696	CD93	-0.310098	0.104249	0.0029339	0.0350601	Significant
SL000055	CDH1	0.267839	0.0906047	0.00311529	0.0361145	Significant
SL006992	MATN3	0.187657	0.063556	0.00315082	0.0361145	Significant
SL000048	PROC	0.182678	0.061886	0.00315885	0.0361145	Significant
SL007869	PPIB	0.186871	0.0633073	0.00315917	0.0361145	Significant
SL003657	PPP3CA PPP3R1	-0.186638	0.0632933	0.0031904	0.0361145	Significant
SL000006	SERPINE1	-0.221502	0.075149	0.00320346	0.0361145	Significant
SL003197	CCL25	-0.18667	0.0636968	0.00338314	0.0377836	Significant
SL020171	HHLA2	0.182217	0.0624051	0.00350141	0.0386529	Significant
SL006114	ROR1	-0.166902	0.0572024	0.00352566	0.0386529	Significant
SL002644	EGFR	-0.183725	0.0630485	0.00356809	0.0387624	Significant
SL000134	MET	-0.180174	0.0620177	0.0036702	0.0395126	Significant
SL000396	CYCS	-0.184239	0.063596	0.00376733	0.0401961	Significant
SL000017	VWF	-0.198896	0.0687732	0.00382729	0.0402337	Significant
SL003166	ALCAM	-0.174408	0.0603246	0.0038382	0.0402337	Significant
SL007056	BMP10	-0.183221	0.0634787	0.00389754	0.0405005	Significant
SL002541	TNFSF11	0.185196	0.0644393	0.00405365	0.0417596	Significant
SL001947	MIA	-0.167049	0.0582335	0.00412278	0.0421087	Significant
SL010371	ENTPD1	0.21835	0.0762213	0.00417419	0.0422648	Significant
SL008760	SLITRK1	0.231067	0.0807341	0.00420879	0.0422648	Significant
SL004689	WISP1	0.189752	0.0664341	0.00428673	0.0426887	Significant
SL005688	YWHAZ	-0.188577	0.0667021	0.00469638	0.0463817	Significant
SL013754	RASA1	0.182419	0.0646562	0.00478185	0.0468387	Significant
SL001737	SFN	0.273502	0.0970875	0.0048465	0.0470859	Significant
SL004363	CLEC11A	-0.17313	0.0616618	0.00498916	0.0479159	Significant
SL004844	EPHA5	-0.179736	0.0640483	0.00501212	0.0479159	Significant
SL003930	HPGD	0.17626	0.0632225	0.00530467	0.0503101	Significant
SL004652	WIF1	-0.178622	0.0641514	0.00536295	0.0504624	Significant
SL001797	KLK6	0.171713	0.0618236	0.00547852	0.0511472	Significant
SL004765	MAPKAPK3	0.17471	0.0630858	0.00561593	0.0520235	Significant
SL007752	DAPK2	0.218516	0.079235	0.00581875	0.0530867	Significant
SL005488	SPARCL1	-0.167917	0.0608884	0.00581955	0.0530867	Significant
SL002522	RB1	0.172562	0.0631218	0.00626097	0.0563194	Significant
SL000573	APCS	-0.164596	0.0602165	0.00626819	0.0563194	Significant
SL014229	CD83	0.174603	0.064044	0.00640485	0.0571179	Significant
SL010488	ABL2	0.274283	0.100867	0.00654327	0.05792	Significant
SL011549	ARID3A	-0.174468	0.0646369	0.00695046	0.0608605	Significant
SL003172	CXCL6	0.173112	0.0641905	0.00699996	0.0608605	Significant
SL008402	LYPD3	0.163931	0.0608165	0.00702824	0.0608605	Significant
SL006803	ANGPTL3	-0.172926	0.064323	0.0071796	0.0617239	Significant
SL007311	SNAP25	0.165489	0.0617509	0.00736341	0.0628519	Significant
SL016129	FAM107B	0.169401	0.0634361	0.00757561	0.0642046	Significant
SL000250	SERPINF2	0.271702	0.102485	0.00802205	0.0675095	Significant
SL005160	ESAM	-0.168827	0.0637839	0.00812426	0.0678916	Significant
SL003198	TNC	-0.208663	0.0789507	0.00821878	0.0682044	Significant
SL014096	LRRTM1	-0.169964	0.0645405	0.00845219	0.0696577	Significant
SL010390	CCDC80	-0.199644	0.0762713	0.00885637	0.0724888	Significant
SL014269	KIR3DL2	-0.168512	0.0644861	0.00897113	0.0729285	Significant
SL008904	LYVE1	-0.166355	0.0639895	0.00933001	0.0753297	Significant
SL010454	CNTN4	-0.164345	0.0632722	0.00939257	0.0753297	Significant
SL018971	ZNRF3	-0.166972	0.0644856	0.00961747	0.0766192	Significant
SL007640	CLEC7A	-0.164736	0.0640356	0.0100948	0.0798889	Significant
SL008639	IDS	-0.185897	0.0724246	0.0102651	0.0807024	Significant
SL004338	FGF20	-0.16529	0.0645299	0.0104238	0.0814144	Significant
SL010349	FN1	-0.195109	0.0764138	0.0106702	0.0824901	Significant
SL005194	JAM3	-0.160889	0.0630752	0.0107493	0.0824901	Significant
SL004296	AK1	-0.162651	0.0637816	0.0107686	0.0824901	Significant
SL008416	MRC2	-0.160595	0.0633597	0.0112555	0.0848677	Significant
SL001996	ANGPT2	-0.153369	0.0605115	0.0112594	0.0848677	Significant
SL005789	STC1	-0.150524	0.0594126	0.011292	0.0848677	Significant
SL004151	IL15RA	-0.157124	0.0623652	0.0117549	0.0872742	Significant
SL003349	HIF1A	0.152336	0.0604672	0.0117583	0.0872742	Significant
SL007022	SYNCRIP	0.167665	0.0667544	0.012016	0.0886369	Significant
SL006460	GP1BA	-0.160908	0.0642378	0.0122491	0.0898014	Significant
SL003307	IL2RG	-0.161519	0.0645602	0.0123552	0.0900272	Significant
SL004864	CDH12	-0.161613	0.0646948	0.0124869	0.0904358	Significant
SL013240	CRK	-0.152688	0.0613748	0.0128541	0.092534	Significant
SL006610	ADAMTS13	-0.157372	0.0635269	0.0132401	0.0947419	Significant
SL007429	GPNMB	-0.157046	0.0634555	0.0133272	0.0947975	Significant
SL000415	CFH	-0.181183	0.0733956	0.013565	0.095888	Significant
SL014070	SLITRK5	-0.14668	0.0594708	0.0136469	0.095888	Significant
SL008611	NAAA	0.225658	0.0915639	0.0137212	0.095888	Significant
SL003323	CCL18	-0.161596	0.0662085	0.0146582	0.10184	Significant
SL007361	CLC	0.150531	0.0617899	0.0148436	0.102532	Significant
SL008837	CD63	0.166803	0.0685736	0.0149967	0.102995	Significant
SL014270	CD300C	-0.159067	0.0657505	0.0155522	0.1062	Significant
SL003304	IGF1R	-0.155145	0.0642064	0.0156768	0.106442	Significant
SL005308	PSME3	-0.154968	0.0642507	0.0158686	0.107106	Significant
SL015510	ISG15	-0.154735	0.0642278	0.0159893	0.107106	Significant
SL007179	EPHB2	-0.146854	0.0609877	0.0160435	0.107106	Significant
SL003184	LEPR	0.1536	0.0640265	0.0164396	0.108107	Significant
SL004466	SERPIND1	0.150275	0.0626549	0.0164646	0.108107	Significant
SL018629	RNF43	0.148656	0.0619802	0.0164649	0.108107	Significant
SL004823	PPIA	-0.153619	0.0641188	0.016582	0.108281	Significant
SL003679	IGF2R	-0.152418	0.0638448	0.0169716	0.110223	Significant
SL007266	PSMD7	-0.150905	0.0636526	0.0177518	0.114667	Significant
SL005703	NOTCH1	-0.173333	0.0732256	0.0179273	0.114774	Significant
SL000158	FOLH1	-0.151861	0.0642105	0.0180279	0.114774	Significant
SL003199	TIE1	-0.21273	0.0900627	0.0181756	0.114774	Significant
SL009629	MBD4	-0.152856	0.0647494	0.0182389	0.114774	Significant
SL017289	UBB	-0.158465	0.0671406	0.0182653	0.114774	Significant
SL000554	PRKCD	0.208882	0.0885624	0.0183447	0.114774	Significant
SL000525	MMP7	0.161852	0.0690769	0.0191258	0.117669	Significant
SL000406	CCL11	0.145548	0.0621297	0.0191472	0.117669	Significant
SL007328	JAG1	-0.161207	0.068823	0.0191628	0.117669	Significant
SL003329	CCL14	-0.137556	0.0587944	0.0193035	0.117669	Significant
SL000002	VEGFA	0.149245	0.0638394	0.0193967	0.117669	Significant
SL004557	CD59	-0.173543	0.0742337	0.0193982	0.117669	Significant
SL008591	TFF1	-0.145503	0.0624582	0.0198269	0.11837	Significant
SL011508	ADCYAP1	-0.150809	0.0647739	0.0198998	0.11837	Significant
SL007756	GDF2	0.146734	0.0630253	0.019903	0.11837	Significant
SL005574	ACY1	0.139997	0.0601353	0.0199099	0.11837	Significant
SL009089	BCAN	-0.162638	0.0699752	0.0201137	0.118957	Significant
SL004737	TPM1	0.149124	0.0642092	0.0202077	0.118957	Significant
SL011809	DCTPP1	-0.146677	0.0632687	0.0204319	0.119572	Significant
SL003761	PTEN	-0.149584	0.0645636	0.0205123	0.119572	Significant
SL010376	MMEL1	0.23576	0.102097	0.0209341	0.121438	Significant
SL000668	CD36	-0.140119	0.0608176	0.0212268	0.122541	Significant
SL000603	PRSS1	0.144243	0.0626878	0.0213936	0.12291	Significant
SL004871	TNFRSF21	-0.136144	0.0592435	0.0215594	0.12327	Significant
SL006480	PRSS3	0.174921	0.076236	0.0217636	0.123845	Significant
SL004183	CDH3	0.150095	0.0655729	0.0220808	0.125055	Significant
SL004718	KPNA2	-0.14667	0.0644593	0.0228827	0.128661	Significant
SL000468	IGHM IGJ IGK@ IGL@	-0.144183	0.0633897	0.0229328	0.128661	Significant
SL000104	BCL2	-0.145671	0.0644722	0.0238558	0.133213	Significant
SL004910	ALDOA	-0.240608	0.106874	0.0243646	0.135422	Significant
SL010500	LYN	-0.189887	0.0846797	0.0249347	0.137949	Significant
SL004340	FGF6	-0.144359	0.0645006	0.0252146	0.13832	Significant
SL011202	NAPA	-0.142521	0.0637251	0.0253194	0.13832	Significant
SL004009	RAC1	-0.197806	0.0884626	0.025349	0.13832	Significant
SL002081	CDH5	-0.337867	0.151312	0.0255542	0.138806	Significant
SL000383	CKM	-0.136999	0.0615481	0.0260221	0.140708	Significant
SL010384	SPOCK1	-0.138789	0.0625516	0.0265013	0.142653	Significant
SL000039	CXCL8	0.141494	0.0639666	0.0269671	0.143957	Significant
SL004939	PTPN1	0.138032	0.0624087	0.0269844	0.143957	Significant
SL007181	TYK2	0.140054	0.0634786	0.0273614	0.145101	Significant
SL000459	IGHA1 IGHA2	-0.139106	0.0630996	0.0274862	0.145101	Significant
SL000427	CX3CL1	-0.143345	0.0650549	0.0275631	0.145101	Significant
SL000308	SERPING1	-0.148047	0.0672441	0.0276906	0.145133	Significant
SL004153	CSF1R	-0.139134	0.0634563	0.0283369	0.147872	Significant
SL001973	SCGB2A1	0.146865	0.0672981	0.0290868	0.151125	Significant
SL016128	TXNDC12	-0.13798	0.0634128	0.0295624	0.152931	Significant
SL009328	CSH1 CSH2	0.134683	0.0620147	0.0298709	0.153861	Significant
SL003648	GDI2	-0.144145	0.0664556	0.0300796	0.154271	Significant
SL004155	PDGFRB	-0.138949	0.0644122	0.0309908	0.157851	Significant
SL003192	CFP	-0.137369	0.0636988	0.0310418	0.157851	Significant
SL005200	MICB	-0.16376	0.0761573	0.031533	0.159669	Significant
SL000320	C5	0.129116	0.0601981	0.0319646	0.161172	Significant
SL004751	HMOX2	-0.137095	0.0642386	0.0328306	0.164843	Significant
SL004654	GZMH	-0.137494	0.0647396	0.0336868	0.168434	Significant
SL001888	SLPI	-0.12514	0.0590351	0.0340265	0.169424	Significant
SL007560	STAB2	0.138359	0.0653331	0.0341969	0.169565	Significant
SL019978	IFNA7	-0.136454	0.0645191	0.0344354	0.170043	Significant
SL000480	IL4	0.135661	0.0642106	0.0346223	0.170262	Significant
SL005694	PRDX6	-0.133415	0.0632379	0.0348821	0.170837	Significant
SL010502	MAPK8	-0.135063	0.0643286	0.0357662	0.174452	Significant
SL009412	DKK3	-0.113707	0.0542684	0.0361467	0.175591	Significant
SL006694	CNDP1	0.128574	0.0614966	0.0365507	0.176834	Significant
SL014896	ANK2	0.134805	0.0646	0.0369095	0.177145	Significant
SL000485	IL9	-0.132916	0.0637152	0.0369704	0.177145	Significant
SL006108	CD5L	-0.132432	0.0635373	0.0371306	0.177145	Significant
SL004723	HDAC8	0.185787	0.089184	0.0372341	0.177145	Significant
SL007059	LY86	0.191748	0.0921047	0.0373561	0.177145	Significant
SL004081	DCN	0.129898	0.0627987	0.038595	0.182297	Significant
SL010519	ZAP70	0.129487	0.0626901	0.0388752	0.182897	Significant
SL006917	LYN	-0.129385	0.0627432	0.0391941	0.183157	Significant
SL005179	IL36B	-0.133564	0.0648303	0.0393785	0.183157	Significant
SL006920	MAPK14	-0.23341	0.113339	0.0394566	0.183157	Significant
SL004580	MSR1	0.141711	0.0688421	0.0395434	0.183157	Significant
SL003862	CD40LG	-0.132686	0.0645939	0.0399613	0.184089	Significant
SL007828	NRG4	-0.132068	0.064351	0.0401396	0.184089	Significant
SL004829	S100A7	-0.13256	0.0646124	0.040207	0.184089	Significant
SL005188	IL5RA	0.130176	0.0635706	0.0405857	0.185114	Significant
SL007281	MAPK12	-0.130776	0.0639606	0.0408907	0.185757	Significant
SL003916	KLK12	0.151682	0.0742392	0.0410375	0.185757	Significant
SL005034	RAN	-0.176173	0.0866649	0.0420719	0.189721	Significant
SL005172	IGFBP6	-0.117764	0.0581809	0.0429605	0.192999	Significant
SL003190	CCL15	0.124299	0.0616212	0.0436807	0.194957	Significant
SL000442	GH1	-0.129999	0.0644601	0.0437226	0.194957	Significant
SL000530	OSM	0.197052	0.0978061	0.0439337	0.19517	Significant
SL013872	LRP1B	-0.166497	0.0827279	0.044158	0.19544	Significant
SL000053	PLAT	-0.225592	0.112729	0.0453726	0.199698	Significant
SL000497	LAMA1 LAMB1 LAMC1	0.125655	0.0628372	0.0455332	0.199698	Significant
SL005236	NOV	0.128516	0.064294	0.0456214	0.199698	Significant
SL005430	SECTM1	0.260117	0.130323	0.0459396	0.200357	Significant
SL011533	SGTA	-0.127279	0.0641485	0.0472405	0.205281	Significant
SL004298	GZMA	-0.12418	0.0629512	0.048537	0.210151	Significant
SL000645	MMP10	0.123876	0.0628701	0.0487978	0.210518	Significant
SL002731	FAS	-0.119462	0.0610822	0.0504943	0.216136	Not-significant
SL003744	LGALS3	0.127634	0.0652968	0.0506217	0.216136	Not-significant
SL005687	EIF5A	-0.12607	0.0645027	0.0506428	0.216136	Not-significant
SL004140	EFNA4	0.129522	0.0665593	0.0516596	0.219691	Not-significant
SL000458	IFNGR1	-0.123319	0.0635215	0.0522139	0.221261	Not-significant
SL004812	TPI1	-0.123345	0.0636409	0.0526066	0.222138	Not-significant
SL013928	PPIE	-0.125108	0.0646027	0.0527969	0.222156	Not-significant
SL000398	CYP3A4	-0.120394	0.0623299	0.0534127	0.223958	Not-significant
SL000339	CA2	-0.123768	0.0642138	0.0539246	0.225295	Not-significant
SL000474	IL16	-0.123702	0.0642286	0.0541084	0.225295	Not-significant
SL004687	TSLP	-0.12398	0.0645154	0.0546423	0.226728	Not-significant
SL005679	TPT1	-0.122977	0.0640654	0.0549141	0.227067	Not-significant
SL011768	NUDCD3	-0.122877	0.0641381	0.0553877	0.227422	Not-significant
SL013488	CLEC1B	-0.122319	0.0638705	0.0554779	0.227422	Not-significant
SL010461	FCGR1A	-0.123679	0.0646049	0.055571	0.227422	Not-significant
SL005229	ULBP3	-0.123498	0.0646662	0.056161	0.229053	Not-significant
SL018938	SUMO3	-0.12239	0.0642151	0.0566592	0.230298	Not-significant
SL014130	CHST6	-0.122606	0.0644742	0.0572206	0.231792	Not-significant
SL005191	LILRB2	-0.117905	0.0621666	0.05788	0.233239	Not-significant
SL004149	IL13RA1	0.12225	0.06448	0.0579683	0.233239	Not-significant
SL005157	CD209	-0.127655	0.0676393	0.059122	0.237083	Not-significant
SL010348	FN1	-0.121729	0.0646596	0.0597525	0.238385	Not-significant
SL004152	IL18R1	0.116534	0.0619227	0.0598455	0.238385	Not-significant
SL003918	KLK13	0.112896	0.0604528	0.0618304	0.245473	Not-significant
SL008099	CAPG	-0.119764	0.0642039	0.062129	0.245804	Not-significant
SL007274	EFNB2	-0.108564	0.0582899	0.062534	0.245804	Not-significant
SL000020	APOB	-0.118302	0.0635411	0.0626282	0.245804	Not-significant
SL005208	RTN4R	0.111897	0.0601447	0.0628193	0.245804	Not-significant
SL010504	MAPKAPK5	-0.119674	0.0643831	0.063059	0.245804	Not-significant
SL003655	TKT	-0.11801	0.0635309	0.0632367	0.245804	Not-significant
SL009431	HINT1	-0.118809	0.0639892	0.0633538	0.245804	Not-significant
SL005392	ARSA	0.11284	0.0608344	0.0636146	0.245901	Not-significant
SL004771	AURKA	-0.114986	0.0620323	0.0637902	0.245901	Not-significant
SL004852	CD274	-0.119534	0.0645728	0.0641472	0.246482	Not-significant
SL004724	KAT6A	0.118339	0.0640468	0.0646454	0.246866	Not-significant
SL011770	LCMT1	0.119373	0.0646099	0.0646603	0.246866	Not-significant
SL008143	UBE2N	-0.118523	0.0643762	0.065607	0.249683	Not-significant
SL003201	KDR	0.113206	0.0615506	0.06588	0.249926	Not-significant
SL001691	FGF7	-0.156709	0.0855087	0.066852	0.252028	Not-significant
SL012517	RSPO4	-0.10699	0.0583803	0.0668559	0.252028	Not-significant
SL003305	IL2RA	0.115757	0.0632666	0.0672998	0.25274	Not-significant
SL014294	EPHA10	-0.117248	0.0641469	0.0675799	0.25274	Not-significant
SL005165	LGALS4	0.116563	0.0638249	0.0678067	0.25274	Not-significant
SL008414	EPHB6	-0.108919	0.0596629	0.0679146	0.25274	Not-significant
SL000133	CCL20	-0.117073	0.064173	0.0681024	0.25274	Not-significant
SL000309	C1QA C1QB C1QC	-0.117204	0.0644767	0.0691	0.255648	Not-significant
SL002086	FCN3	0.112943	0.0621975	0.069389	0.255926	Not-significant
SL003060	FGFR1	-0.114017	0.0629098	0.0699267	0.257115	Not-significant
SL000584	TGFB1	0.11655	0.0644948	0.0707432	0.258207	Not-significant
SL003974	PROC	0.156665	0.0867138	0.0708101	0.258207	Not-significant
SL004750	DDX19B	0.115259	0.0638094	0.0708718	0.258207	Not-significant
SL005629	NAGK	-0.174159	0.0965128	0.0711503	0.258434	Not-significant
SL005730	PDE2A	0.112155	0.0625321	0.0728826	0.263773	Not-significant
SL000347	SERPINA6	0.114646	0.0639606	0.0730619	0.263773	Not-significant
SL011499	PPY	0.131561	0.0740446	0.0756045	0.272131	Not-significant
SL017424	C10orf54	-0.111774	0.0631107	0.0765472	0.27458	Not-significant
SL004336	FGF18	-0.114644	0.0647745	0.0767445	0.27458	Not-significant
SL005156	NBL1	-0.0988695	0.0559959	0.0774535	0.275008	Not-significant
SL004924	EIF4H	-0.113216	0.0641294	0.0774909	0.275008	Not-significant
SL000545	KLKB1	-0.154546	0.0875586	0.0775546	0.275008	Not-significant
SL004795	HSD17B10	-0.133776	0.0760035	0.078385	0.27713	Not-significant
SL004637	MST1R	0.112399	0.064136	0.0796859	0.279042	Not-significant
SL005213	RELT	-0.100484	0.0573553	0.0797815	0.279042	Not-significant
SL005202	MST1	-0.111344	0.0636457	0.0802148	0.279042	Not-significant
SL009768	CBX5	0.1132	0.0647186	0.0802721	0.279042	Not-significant
SL004467	SERPINA10	0.109665	0.0627152	0.0803563	0.279042	Not-significant
SL004639	NTRK3	-0.0996541	0.057046	0.0806532	0.279042	Not-significant
SL003332	MMP17	0.111856	0.0640754	0.0808635	0.279042	Not-significant
SL016567	MAP3K7 TAB1	0.107458	0.0615659	0.0809117	0.279042	Not-significant
SL005204	KLRK1	-0.111932	0.0641535	0.0810272	0.279042	Not-significant
SL004837	INHBA INHBB	-0.111658	0.0643103	0.082522	0.283345	Not-significant
SL018625	TLR4 LY96	0.108693	0.062667	0.0828366	0.283345	Not-significant
SL010510	PAK7	0.111076	0.0640725	0.0829879	0.283345	Not-significant
SL014009	HDGFRP2	-0.111297	0.0643358	0.0836415	0.284604	Not-significant
SL008588	CD84	-0.111423	0.0645064	0.0841098	0.284604	Not-significant
SL000428	CGA FSHB	0.0651418	0.0377347	0.0842918	0.284604	Not-significant
SL005221	SCARF1	-0.109924	0.0636791	0.0843095	0.284604	Not-significant
SL001717	IL10	0.111456	0.064838	0.0856158	0.2863	Not-significant
SL008102	MDH1	-0.109836	0.063926	0.0857642	0.2863	Not-significant
SL005846	MSN	-0.110938	0.0645731	0.0857918	0.2863	Not-significant
SL000268	PLG	0.108233	0.0630101	0.0858486	0.2863	Not-significant
SL004866	CA1	-0.109829	0.0639883	0.0860896	0.2863	Not-significant
SL004352	IL17F	0.108572	0.0632892	0.0862543	0.2863	Not-significant
SL004815	YWHAB	-0.192644	0.11238	0.0864891	0.2863	Not-significant
SL017610	CXCL3 CXCL2	0.106339	0.0620981	0.0868148	0.286585	Not-significant
SL004348	IFNL1	-0.109852	0.064364	0.0878722	0.288386	Not-significant
SL000424	FGA FGB FGG	0.0946505	0.0554866	0.0880402	0.288386	Not-significant
SL011498	ADCYAP1	-0.127403	0.0746975	0.0880843	0.288386	Not-significant
SL014209	KLRF1	-0.109774	0.0644796	0.0886695	0.289508	Not-significant
SL001938	INHBA	-0.105254	0.0621313	0.0902534	0.29368	Not-significant
SL008956	ARSB	0.105557	0.062346	0.0904386	0.29368	Not-significant
SL006777	FETUB	-0.104103	0.0615494	0.090765	0.293941	Not-significant
SL004915	CLIC1	0.103592	0.0614097	0.0916215	0.295132	Not-significant
SL007620	IL12RB2	-0.108238	0.0641648	0.0916268	0.295132	Not-significant
SL000572	SAA1	-0.10544	0.0625847	0.0920342	0.295648	Not-significant
SL010515	RPS6KA3	-0.107539	0.0639963	0.0928791	0.297562	Not-significant
SL011404	PDE4D	0.10446	0.0622747	0.0934613	0.298301	Not-significant
SL003176	CCL1	0.106866	0.0637572	0.0937093	0.298301	Not-significant
SL004940	PTPN6	-0.107803	0.0643451	0.0938586	0.298301	Not-significant
SL004867	CA3	-0.104429	0.0626889	0.0957468	0.303494	Not-significant
SL009791	HNRNPAB	0.105107	0.0631896	0.0962411	0.304254	Not-significant
SL004588	IL1RAP	0.103481	0.062288	0.0966455	0.304356	Not-significant
SL001943	IL6R	-0.206131	0.124127	0.0967825	0.304356	Not-significant
SL004118	ACP5	0.120633	0.0728847	0.0978989	0.306872	Not-significant
SL009349	FSTL1	-0.102593	0.0620212	0.0980963	0.306872	Not-significant
SL000408	EPO	0.145411	0.0882378	0.0993637	0.309053	Not-significant
SL000449	DNAJB1	-0.156606	0.0950579	0.0994592	0.309053	Not-significant
SL000509	LTBR	0.119283	0.0724268	0.0995694	0.309053	Not-significant
SL004148	IL12RB1	0.105345	0.0642429	0.101047	0.312412	Not-significant
SL000007	ESR1	0.106045	0.0646935	0.101175	0.312412	Not-significant
SL007217	IFNGR2	-0.105411	0.0645133	0.10227	0.314983	Not-significant
SL000566	RBP4	0.103262	0.063757	0.105314	0.323522	Not-significant
SL007358	PRKCQ	-0.103047	0.0637258	0.10587	0.324395	Not-significant
SL003792	GRB2	-0.103552	0.0641214	0.106324	0.324954	Not-significant
SL004579	MRC1	-0.0973187	0.0604885	0.107643	0.327252	Not-significant
SL004064	PLA2G1B	0.102766	0.0639632	0.108132	0.327252	Not-significant
SL003993	BMP6	-0.101613	0.0632945	0.108406	0.327252	Not-significant
SL014111	KIRREL3	-0.101797	0.0634358	0.108555	0.327252	Not-significant
SL004489	TLR4	-0.12111	0.0754782	0.10859	0.327252	Not-significant
SL000088	TGFB2	-0.121507	0.0757532	0.108719	0.327252	Not-significant
SL010616	PTPN11	-0.106318	0.0664625	0.109673	0.329294	Not-significant
SL008609	FCGR3B	-0.100313	0.0627925	0.110147	0.329888	Not-significant
SL010463	GPC2	-0.101338	0.0636381	0.111291	0.332482	Not-significant
SL006550	ECM1	0.101732	0.064039	0.112154	0.334224	Not-significant
SL004334	FGF16	-0.115619	0.0728446	0.112468	0.334327	Not-significant
SL010512	PIK3CA PIK3R1	-0.101987	0.0643859	0.113193	0.33562	Not-significant
SL004782	TNFAIP6	-0.156998	0.0991897	0.113465	0.33562	Not-significant
SL003653	PGK1	0.0994504	0.0629059	0.113892	0.33605	Not-significant
SL005764	CD163	0.0987781	0.062552	0.114305	0.336111	Not-significant
SL014288	CD200R1	-0.102166	0.0647279	0.114474	0.336111	Not-significant
SL009207	DCTN2	-0.132541	0.084322	0.115987	0.33926	Not-significant
SL010368	IDUA	0.100871	0.0641962	0.116115	0.33926	Not-significant
SL004101	SMAD2	-0.0997635	0.0638524	0.118192	0.343226	Not-significant
SL004752	FAM107A	0.133292	0.0853275	0.118259	0.343226	Not-significant
SL004141	EFNA5	-0.0912297	0.0584435	0.118526	0.343226	Not-significant
SL008945	TGM3	-0.0980513	0.0628297	0.118621	0.343226	Not-significant
SL000316	C4A C4B	-0.099994	0.0641336	0.118961	0.343376	Not-significant
SL018509	RSPO3	-0.0956561	0.0614149	0.119343	0.343633	Not-significant
SL000613	PLAU	-0.16598	0.106647	0.119625	0.343633	Not-significant
SL003849	FGF9	-0.100097	0.0648051	0.122448	0.350901	Not-significant
SL004333	FGF10	0.0997051	0.0646149	0.122815	0.351109	Not-significant
SL001718	IL13	0.0991776	0.0644046	0.123581	0.352024	Not-significant
SL003990	FGFR2	-0.116338	0.0755771	0.123724	0.352024	Not-significant
SL008808	SKP1	-0.0980524	0.0638074	0.124369	0.353018	Not-significant
SL010470	SEMA3E	-0.0914038	0.0596849	0.125661	0.355841	Not-significant
SL014684	OAS1	-0.0985539	0.0644306	0.126113	0.356276	Not-significant
SL006406	PLXNC1	-0.0979367	0.0642426	0.127388	0.356903	Not-significant
SL005361	APOD	0.0963633	0.0632219	0.127457	0.356903	Not-significant
SL000461	IGHE IGK@ IGL@	0.0972336	0.0638216	0.127629	0.356903	Not-significant
SL005214	SEMA6A	-0.0945027	0.0620594	0.127814	0.356903	Not-significant
SL009202	AMICA1	-0.0986894	0.0648112	0.127828	0.356903	Not-significant
SL005084	POSTN	-0.150841	0.0992756	0.128658	0.358038	Not-significant
SL002078	TGFBR2	0.107473	0.0707654	0.128834	0.358038	Not-significant
SL000528	POR	0.0933806	0.0616082	0.129591	0.359197	Not-significant
SL004676	IGFBP5	-0.0959638	0.0633956	0.130094	0.359197	Not-significant
SL003341	FGG	0.0912522	0.0602922	0.130153	0.359197	Not-significant
SL003173	CXCL1	0.168452	0.111436	0.130625	0.35967	Not-significant
SL000382	CKB CKM	-0.0995892	0.0659772	0.131184	0.360061	Not-significant
SL017328	MYBPC1	0.0960894	0.0636911	0.131381	0.360061	Not-significant
SL010375	ASAH2	-0.0966232	0.064093	0.131671	0.360061	Not-significant
SL005797	PIGR	-0.095629	0.0635823	0.132577	0.36171	Not-significant
SL004136	TYRO3	-0.0972883	0.0647833	0.133161	0.362478	Not-significant
SL000440	HPX	-0.0959591	0.0641279	0.134557	0.364029	Not-significant
SL000558	F2	-0.0957597	0.0640357	0.134807	0.364029	Not-significant
SL010528	UFM1	-0.123309	0.0824851	0.134933	0.364029	Not-significant
SL000633	FASLG	-0.0966068	0.0646258	0.13495	0.364029	Not-significant
SL006998	PDPK1	-0.095429	0.0639302	0.135514	0.364728	Not-significant
SL001721	PECAM1	0.0960894	0.0645314	0.136479	0.366499	Not-significant
SL004016	CXCL16	0.0906953	0.0609806	0.13694	0.366914	Not-significant
SL005225	NTRK1	0.0943078	0.0637268	0.138906	0.370656	Not-significant
SL004914	PPA1	0.094687	0.0640856	0.139539	0.370656	Not-significant
SL011769	ANP32B	-0.101134	0.0684504	0.139548	0.370656	Not-significant
SL012783	WFIKKN1	-0.0927845	0.062804	0.139578	0.370656	Not-significant
SL005352	FABP5	0.095158	0.0645833	0.140639	0.371956	Not-significant
SL001999	MDM2	-0.0952864	0.0646793	0.140693	0.371956	Not-significant
SL010927	KPNB1	-0.136161	0.0924962	0.141001	0.371956	Not-significant
SL010455	CNTN5	-0.0937972	0.0637883	0.141441	0.372296	Not-significant
SL008071	YWHAQ	0.0919447	0.0626703	0.142344	0.373849	Not-significant
SL006131	FABP1	0.158044	0.107982	0.1433	0.374733	Not-significant
SL003700	BAD	-0.126692	0.0865633	0.143308	0.374733	Not-significant
SL003703	BCL2A1	0.103163	0.0706089	0.144003	0.375729	Not-significant
SL007033	LTBP4	-0.0859278	0.0590815	0.145837	0.378326	Not-significant
SL007228	PRKCI	-0.0937318	0.0644563	0.145893	0.378326	Not-significant
SL004364	TNFRSF13B	0.093764	0.0644873	0.145948	0.378326	Not-significant
SL010617	TPSB2	0.111176	0.0765679	0.146503	0.378941	Not-significant
SL006088	SPHK1	-0.0953521	0.0661066	0.14919	0.385058	Not-significant
SL003643	GSTP1	-0.0909566	0.0633391	0.150995	0.388816	Not-significant
SL000539	GPI	-0.103441	0.0721128	0.151448	0.388816	Not-significant
SL010471	SPOCK2	-0.0925933	0.0645778	0.151622	0.388816	Not-significant
SL004733	LRP1	-0.104156	0.0729187	0.153183	0.39048	Not-significant
SL002621	MDK	-0.0916352	0.0641988	0.153474	0.39048	Not-significant
SL001997	IL1R1	0.126467	0.0886132	0.153529	0.39048	Not-significant
SL004876	SERPINA4	0.089212	0.0625626	0.153879	0.39048	Not-significant
SL004365	TNFSF12	-0.0912148	0.0639983	0.154079	0.39048	Not-significant
SL004605	RPSA	0.0943796	0.0662432	0.154231	0.39048	Not-significant
SL010522	CDK8 CCNC	0.0915466	0.0646156	0.156545	0.395186	Not-significant
SL005725	GRAP2	0.0912834	0.064462	0.156752	0.395186	Not-significant
SL010460	FCGR2B	-0.109673	0.0776851	0.15802	0.397546	Not-significant
SL005155	TDGF1	-0.0907829	0.0645233	0.159434	0.400259	Not-significant
SL000342	CAT	-0.0890238	0.0634831	0.160819	0.40289	Not-significant
SL013548	IL34	0.0902713	0.064546	0.161946	0.404864	Not-significant
SL008709	DSC3	-0.0893343	0.0641115	0.163493	0.407879	Not-significant
SL014289	KIR3DS1	-0.0896285	0.0645309	0.164856	0.410424	Not-significant
SL010973	PSMA1	0.0896935	0.0646591	0.165388	0.410549	Not-significant
SL000344	CTSD	0.0845971	0.0610148	0.165594	0.410549	Not-significant
SL000124	MMP2	-0.0814999	0.0589248	0.166629	0.41226	Not-significant
SL004356	CCL4L1	0.0893474	0.0647023	0.16731	0.41309	Not-significant
SL004342	FGF8	0.0881598	0.0640486	0.168682	0.415212	Not-significant
SL014008	FUT5	0.086614	0.0629526	0.168864	0.415212	Not-significant
SL005189	IL7R	-0.126754	0.0922902	0.169619	0.415367	Not-significant
SL004125	INSR	-0.194254	0.141439	0.169623	0.415367	Not-significant
SL004060	ECE1	0.0884858	0.0645236	0.170259	0.416073	Not-significant
SL009324	FSTL3	-0.0714483	0.0522693	0.171649	0.418612	Not-significant
SL008113	ATP5O	-0.0861237	0.0630694	0.172084	0.418819	Not-significant
SL016549	PRKAA2 PRKAB2 PRKAG1	-0.0876065	0.0642504	0.17272	0.419512	Not-significant
SL004642	ADAM9	-0.144393	0.106001	0.173139	0.419676	Not-significant
SL003167	CXCL13	-0.0857188	0.0630386	0.173899	0.420666	Not-significant
SL001713	IL17A	-0.0879191	0.0647917	0.174797	0.421984	Not-significant
SL003168	CCL27	-0.0878553	0.0648819	0.175711	0.423335	Not-significant
SL005193	JAM2	0.175304	0.129661	0.176368	0.424063	Not-significant
SL004230	MAPT	-0.0875181	0.0648297	0.177026	0.424792	Not-significant
SL000638	CDH2	-0.0875172	0.0648953	0.177469	0.425	Not-significant
SL016130	BRF1	0.0897697	0.0667333	0.17856	0.42676	Not-significant
SL003104	CCL24	-0.0869507	0.0647448	0.17928	0.427034	Not-significant
SL004742	AFM	0.084532	0.0629954	0.179636	0.427034	Not-significant
SL007025	JAK2	-0.0828553	0.0617616	0.179747	0.427034	Not-significant
SL004872	EDAR	0.086486	0.0645474	0.180283	0.427409	Not-significant
SL004838	CD47	0.0944466	0.0705683	0.180775	0.427409	Not-significant
SL012248	PTK2	-0.0867962	0.0648823	0.180978	0.427409	Not-significant
SL004920	CFL1	0.0825476	0.0618332	0.181875	0.427951	Not-significant
SL005358	PEBP1	-0.084388	0.0632245	0.181963	0.427951	Not-significant
SL009948	PLXNB2	-0.0825586	0.0618991	0.182282	0.427951	Not-significant
SL003774	BCL2L2	0.0862926	0.0647577	0.182681	0.428045	Not-significant
SL004869	CA13	-0.130222	0.0978043	0.183039	0.428045	Not-significant
SL008177	C1QBP	0.162936	0.122853	0.184752	0.431209	Not-significant
SL005102	SHBG	-0.104843	0.0793741	0.186546	0.433778	Not-significant
SL000678	GNLY	-0.140636	0.106481	0.186579	0.433778	Not-significant
SL008157	UBE2L3	-0.125302	0.0950764	0.187534	0.435153	Not-significant
SL008372	FLRT3	-0.0817746	0.062142	0.188197	0.435844	Not-significant
SL004851	ACVRL1	0.0847858	0.0645335	0.188905	0.436251	Not-significant
SL004306	UBE2I	-0.0840841	0.0640984	0.189588	0.436251	Not-significant
SL004690	WISP3	-0.0847922	0.0646555	0.189707	0.436251	Not-significant
SL011888	SMOC1	-0.0958411	0.0731012	0.189833	0.436251	Not-significant
SL004145	TNFRSF14	0.08506	0.0649512	0.190332	0.436558	Not-significant
SL010450	CD48	-0.080966	0.0619841	0.191472	0.437304	Not-significant
SL000084	EGF	-0.0833374	0.0638305	0.191688	0.437304	Not-significant
SL010494	CDC2 CCNB1	0.0892879	0.0683987	0.191755	0.437304	Not-significant
SL014092	CDON	-0.0819045	0.0629294	0.193077	0.439481	Not-significant
SL007774	JAG2	-0.0842157	0.0648055	0.193768	0.440214	Not-significant
SL008773	CD109	-0.111736	0.0861704	0.19474	0.44101	Not-significant
SL012395	NTN1	-0.0814614	0.0628392	0.194856	0.44101	Not-significant
SL000280	GOT1	0.0812259	0.0627241	0.195331	0.441248	Not-significant
SL000322	C6	-0.0993129	0.0767928	0.195922	0.441748	Not-significant
SL011068	IL17RC	0.0823315	0.0637663	0.196654	0.441951	Not-significant
SL000437	HP	0.119833	0.0928316	0.196751	0.441951	Not-significant
SL018947	USP25	-0.0828224	0.0646056	0.199854	0.448078	Not-significant
SL004938	CAMKK1	-0.0902767	0.0706219	0.20114	0.449693	Not-significant
SL005164	LGALS2	-0.0823503	0.0644479	0.201327	0.449693	Not-significant
SL004649	TNFSF4	-0.0834128	0.0655684	0.20332	0.453298	Not-significant
SL007250	PIK3CG	0.0786618	0.0619212	0.203959	0.453875	Not-significant
SL004768	AIF1	0.0791463	0.0623607	0.204381	0.453968	Not-significant
SL014469	SHC1	-0.152536	0.120334	0.204937	0.454359	Not-significant
SL005207	NCR1	0.081967	0.0648077	0.205953	0.455767	Not-significant
SL008380	CTSZ	0.125142	0.0992742	0.207465	0.457457	Not-significant
SL011211	EIF4G2	-0.0808819	0.0641656	0.207482	0.457457	Not-significant
SL004811	TAGLN2	-0.10228	0.0812225	0.207939	0.45762	Not-significant
SL003522	ERP29	0.0789334	0.0628572	0.209204	0.459512	Not-significant
SL005215	CD33	0.0803153	0.0640344	0.20975	0.459512	Not-significant
SL000598	THPO	-0.0801454	0.0639668	0.210234	0.459512	Not-significant
SL003951	BDNF	-0.0803091	0.064112	0.210337	0.459512	Not-significant
SL004714	LIFR	0.204368	0.163504	0.211326	0.460829	Not-significant
SL003320	FIGF	-0.141787	0.113881	0.213114	0.463106	Not-significant
SL007547	HAVCR2	-0.0748124	0.060092	0.213145	0.463106	Not-significant
SL010509	PAK6	-0.0801985	0.0646704	0.214934	0.465411	Not-significant
SL004345	GDF11	0.0802033	0.0646814	0.214985	0.465411	Not-significant
SL003280	HMGB1	0.168558	0.136215	0.215923	0.466382	Not-significant
SL002602	TFF2	-0.0833176	0.0673732	0.216214	0.466382	Not-significant
SL007356	NOTCH2	0.0799396	0.0647897	0.217266	0.467806	Not-significant
SL003041	PF4	-0.130327	0.105822	0.218109	0.468112	Not-significant
SL004625	ADAMTS4	-0.079765	0.0647784	0.218191	0.468112	Not-significant
SL004536	HAMP	0.077826	0.0635078	0.220403	0.471704	Not-significant
SL001728	PDGFRA	-0.0779654	0.0636562	0.220655	0.471704	Not-significant
SL003685	NAMPT	-0.122692	0.100295	0.221212	0.472051	Not-significant
SL007373	PPID	-0.110432	0.090536	0.222555	0.473351	Not-significant
SL017290	UBC	0.0926814	0.0760121	0.222731	0.473351	Not-significant
SL004182	PLA2G5	0.078361	0.064306	0.22301	0.473351	Not-significant
SL004147	IL10RB	0.11329	0.0931968	0.224138	0.474098	Not-significant
SL002646	MMP14	0.0785019	0.0645812	0.224155	0.474098	Not-significant
SL009792	ADSL	-0.077499	0.0639467	0.225538	0.474792	Not-significant
SL000481	IL5	0.0717542	0.0592196	0.225641	0.474792	Not-significant
SL005258	PLK1	-0.0779915	0.0644588	0.226301	0.474792	Not-significant
SL000541	PLG	0.0758494	0.0627346	0.226643	0.474792	Not-significant
SL009341	BSG	0.079579	0.065842	0.226803	0.474792	Not-significant
SL007471	COLEC12	-0.0755379	0.0625072	0.226867	0.474792	Not-significant
SL004739	ITIH4	-0.0740557	0.0614342	0.228031	0.475361	Not-significant
SL001945	SELE	0.0887287	0.0736391	0.228237	0.475361	Not-significant
SL005153	CNTFR	-0.0747875	0.0620815	0.228332	0.475361	Not-significant
SL004304	STX1A	0.159063	0.132298	0.229243	0.476426	Not-significant
SL007336	SET	-0.12233	0.102056	0.23066	0.478539	Not-significant
SL009213	CTSA	-0.0999144	0.0839413	0.233933	0.484488	Not-significant
SL002803	UCHL1	0.0762052	0.0642702	0.23574	0.487192	Not-significant
SL013490	BOC	0.107461	0.0906918	0.236054	0.487192	Not-significant
SL004726	CD97	0.0756973	0.0641669	0.238122	0.490614	Not-significant
SL005234	GDF9	-0.0759765	0.06457	0.239334	0.492262	Not-significant
SL000590	SERPINA7	0.0874347	0.0744599	0.240294	0.493387	Not-significant
SL010523	HIPK3	-0.0759106	0.0647164	0.240806	0.493591	Not-significant
SL000508	LTA LTB	0.0744651	0.0636212	0.241822	0.494082	Not-significant
SL007173	GRN	0.0937771	0.0801296	0.241873	0.494082	Not-significant
SL000022	FGA FGB FGG	0.0722716	0.0618453	0.24257	0.494661	Not-significant
SL005195	LAG3	-0.0862881	0.0739498	0.243272	0.495248	Not-significant
SL000047	IGF1	-0.0722007	0.0620451	0.244553	0.497008	Not-significant
SL004781	CSK	-0.0736415	0.0636382	0.247194	0.501523	Not-significant
SL000433	GCG	0.371399	0.322173	0.248995	0.50432	Not-significant
SL010508	PAK3	0.0738178	0.0645517	0.252812	0.511186	Not-significant
SL010524	WNK3	-0.146432	0.128364	0.25397	0.5118	Not-significant
SL010516	SRC	-0.0716518	0.0628199	0.25404	0.5118	Not-significant
SL001905	MSLN	-0.0729053	0.0639675	0.254401	0.5118	Not-significant
SL005197	SCARB2	-0.0733843	0.0644472	0.254839	0.511819	Not-significant
SL009045	ENPP7	0.0723605	0.0636901	0.255901	0.51309	Not-significant
SL000403	COL18A1	0.0647051	0.0572122	0.258069	0.516571	Not-significant
SL004759	EIF5	-0.0731005	0.064707	0.258596	0.51676	Not-significant
SL001815	SOD2	0.0720801	0.0639711	0.259844	0.518387	Not-significant
SL001731	ENO2	-0.072144	0.0644931	0.263297	0.524401	Not-significant
SL007651	FGF23	-0.106762	0.0959198	0.265694	0.527437	Not-significant
SL005575	FUT3	0.153225	0.137667	0.265705	0.527437	Not-significant
SL000087	IL6	-0.0716547	0.0645263	0.266795	0.528724	Not-significant
SL008059	RPS3	-0.0952994	0.0860271	0.267955	0.530143	Not-significant
SL000546	PRL	-0.0711217	0.0642749	0.2685	0.530342	Not-significant
SL005166	LGALS7	0.0808033	0.0733993	0.270952	0.534304	Not-significant
SL005263	LRPAP1	0.0699543	0.0637324	0.272368	0.53533	Not-significant
SL004861	IL18RAP	-0.0709982	0.0646836	0.272369	0.53533	Not-significant
SL001795	IL1B	0.0685045	0.062711	0.274664	0.538936	Not-significant
SL000323	C7	0.0800808	0.0734134	0.275352	0.538936	Not-significant
SL002075	IFNA2	0.0975741	0.0895206	0.275729	0.538936	Not-significant
SL009216	DDC	-0.0707113	0.0649125	0.276008	0.538936	Not-significant
SL000441	HGF	0.076669	0.0706708	0.277977	0.541853	Not-significant
SL005437	MEPE	-0.105204	0.0970603	0.278408	0.541853	Not-significant
SL004139	EFNA3	-0.0698303	0.0646015	0.279724	0.543528	Not-significant
SL004180	TNFRSF8	-0.0639823	0.059477	0.282039	0.546826	Not-significant
SL000251	AHSG	0.110008	0.102418	0.282773	0.546826	Not-significant
SL000021	INS	-0.0937625	0.0872969	0.282794	0.546826	Not-significant
SL004299	BIRC7	-0.0688141	0.0644516	0.285662	0.55148	Not-significant
SL003171	FGF4	-0.0690376	0.0648329	0.286942	0.553058	Not-significant
SL004492	TLR2	0.0685163	0.0644213	0.287525	0.553289	Not-significant
SL011772	PES1	-0.0669463	0.0632948	0.290196	0.554447	Not-significant
SL010391	WFIKKN2	-0.0694131	0.0656469	0.290342	0.554447	Not-significant
SL000271	AGT	-0.0659198	0.0624202	0.290939	0.554447	Not-significant
SL000145	IL1R2	-0.123316	0.116913	0.291532	0.554447	Not-significant
SL005087	IGFBP7	-0.0657389	0.062326	0.291536	0.554447	Not-significant
SL010491	CAMK2A	-0.074201	0.0703506	0.291548	0.554447	Not-significant
SL014248	SEMA6B	-0.139535	0.132356	0.291775	0.554447	Not-significant
SL004704	COMMD7	-0.0989341	0.0938567	0.291839	0.554447	Not-significant
SL010490	CAMK1D	0.0906721	0.0861107	0.292354	0.554545	Not-significant
SL007153	LPO	-0.135223	0.128655	0.293237	0.555339	Not-significant
SL006268	NSFL1C	-0.119139	0.113518	0.293943	0.555794	Not-significant
SL014292	SIGLEC14	0.0680738	0.0649448	0.294556	0.556073	Not-significant
SL012168	LIN7B	-0.101974	0.0980452	0.298304	0.562262	Not-significant
SL006924	AGRP	0.0651763	0.0628829	0.299982	0.562999	Not-significant
SL001902	BCAM	-0.148376	0.14329	0.300439	0.562999	Not-significant
SL018548	SERPINA3	-0.101792	0.0983431	0.300636	0.562999	Not-significant
SL004119	DDR1	0.0671653	0.064958	0.301146	0.562999	Not-significant
SL002506	PLAUR	-0.0665373	0.0643826	0.301385	0.562999	Not-significant
SL009868	SSRP1	0.0665538	0.0644371	0.301674	0.562999	Not-significant
SL000125	IL1A	0.072668	0.0705524	0.303017	0.562999	Not-significant
SL014488	VAV1	-0.0833323	0.0809321	0.303171	0.562999	Not-significant
SL007229	STAT6	0.0773654	0.0751405	0.303193	0.562999	Not-significant
SL003189	CCL19	-0.0659947	0.0641252	0.303407	0.562999	Not-significant
SL007136	CEBPB	0.0698272	0.0684316	0.307541	0.568947	Not-significant
SL000470	IL11	-0.110642	0.108476	0.307743	0.568947	Not-significant
SL008158	HIST1H3A	-0.0743809	0.0729695	0.308041	0.568947	Not-significant
SL008331	PA2G4	-0.0651818	0.0643345	0.310979	0.572989	Not-significant
SL004932	PRDX5	0.0657481	0.064936	0.311296	0.572989	Not-significant
SL003308	IL4R	-0.064969	0.0642158	0.311668	0.572989	Not-significant
SL000565	REN	0.103631	0.102777	0.313306	0.575116	Not-significant
SL005185	IL23R	-0.0638989	0.0634593	0.31397	0.575452	Not-significant
SL004814	COTL1	0.0897199	0.0892199	0.314606	0.575733	Not-significant
SL005372	SNX4	0.0644608	0.064245	0.315688	0.57683	Not-significant
SL018891	DSCAM	-0.0833463	0.0833966	0.317603	0.579443	Not-significant
SL006091	NCK1	-0.064375	0.0644788	0.31809	0.579448	Not-significant
SL003322	FLT4	-0.10375	0.104313	0.31993	0.580452	Not-significant
SL004297	NRG1	-0.064443	0.0648129	0.320081	0.580452	Not-significant
SL000019	APOA1	0.0621198	0.0624787	0.320098	0.580452	Not-significant
SL011629	AIP	0.063494	0.0640919	0.321846	0.582736	Not-significant
SL004131	CD86	0.0639628	0.0646894	0.322777	0.583537	Not-significant
SL005218	SIGLEC7	-0.0669582	0.0678692	0.32385	0.584593	Not-significant
SL000142	TYMS	-0.062981	0.0641275	0.32604	0.587658	Not-significant
SL000027	PTGS2	-0.114266	0.116602	0.327104	0.588688	Not-significant
SL010495	CDK2 CCNA2	0.0634228	0.0648893	0.328372	0.589057	Not-significant
SL005184	IL12B IL23A	0.0596587	0.0610475	0.328445	0.589057	Not-significant
SL011616	EIF4A3	-0.0630096	0.0645221	0.328788	0.589057	Not-significant
SL004080	BMPR1A	-0.0923275	0.0946643	0.329404	0.589278	Not-significant
SL000358	F7	0.0626644	0.0643624	0.330246	0.589902	Not-significant
SL000139	EREG	0.0984193	0.101249	0.331026	0.590412	Not-significant
SL008728	NRXN3	-0.0567813	0.0588456	0.334585	0.595717	Not-significant
SL000479	IL3	0.0782559	0.0811701	0.334997	0.595717	Not-significant
SL005220	SHH	0.0615355	0.0641728	0.337608	0.599368	Not-significant
SL000074	TP53	0.118209	0.123501	0.338491	0.599368	Not-significant
SL014069	PCSK7	0.116067	0.12128	0.338555	0.599368	Not-significant
SL005183	IL22RA2	-0.0607213	0.0637161	0.340591	0.60208	Not-significant
SL002763	KLK11	-0.0592439	0.0626197	0.344102	0.606331	Not-significant
SL002762	CHGA	-0.059041	0.0625389	0.345135	0.606331	Not-significant
SL006913	FYN	-0.0595387	0.0631238	0.345576	0.606331	Not-significant
SL005173	IL10RA	0.0604407	0.0641045	0.34576	0.606331	Not-significant
SL010462	FCN1	0.0605838	0.064317	0.346215	0.606331	Not-significant
SL008931	CD177	-0.111448	0.118418	0.346631	0.606331	Not-significant
SL010830	EPB41	-0.0603253	0.06413	0.346872	0.606331	Not-significant
SL010514	PTK6	-0.0709393	0.0754419	0.347055	0.606331	Not-significant
SL002755	PAPPA	-0.0555593	0.0596019	0.351247	0.61276	Not-significant
SL005685	EEF1B2	-0.0939099	0.101486	0.354784	0.616351	Not-significant
SL019019	PIANP	-0.0582218	0.0631077	0.356227	0.616351	Not-significant
SL004908	TPM2	0.0588436	0.0638152	0.356479	0.616351	Not-significant
SL007237	MAP2K4	-0.0577326	0.0626265	0.356604	0.616351	Not-significant
SL005152	RARRES2	0.0564655	0.0613421	0.357311	0.616351	Not-significant
SL015728	GCKR	-0.0591521	0.0642653	0.357345	0.616351	Not-significant
SL000001	MUC1	0.0596619	0.064846	0.357544	0.616351	Not-significant
SL005158	CLEC4M	0.0585545	0.0636833	0.357853	0.616351	Not-significant
SL008835	ASGR1	0.104701	0.114017	0.358463	0.616351	Not-significant
SL006523	MFGE8	0.0865412	0.0942674	0.358598	0.616351	Not-significant
SL000130	CCNB1	0.0586415	0.0639276	0.358979	0.616351	Not-significant
SL007453	MAPK11	0.0590428	0.0646735	0.361276	0.618722	Not-significant
SL009054	NRXN1	-0.0859543	0.0942693	0.361876	0.618722	Not-significant
SL006713	COLEC11	-0.0570447	0.0625678	0.361914	0.618722	Not-significant
SL004486	VEGFC	-0.0572933	0.0629407	0.362678	0.619143	Not-significant
SL004783	S100A12	-0.133523	0.146902	0.363389	0.619472	Not-significant
SL004921	NME2	-0.0701483	0.0774135	0.364856	0.621013	Not-significant
SL004357	MSTN	0.0813229	0.0898347	0.365332	0.621013	Not-significant
SL017528	RNASEH1	0.0586293	0.064841	0.365889	0.621076	Not-significant
SL005190	LILRB1	-0.0755086	0.0841906	0.369785	0.626452	Not-significant
SL010451	CFC1	0.0557329	0.0621827	0.370105	0.626452	Not-significant
SL000586	F2	-0.0565962	0.0633567	0.3717	0.62737	Not-significant
SL000616	VTN	-0.0573257	0.0641913	0.371834	0.62737	Not-significant
SL004856	DSG1	0.0563005	0.0631637	0.372745	0.62737	Not-significant
SL002542	KRAS	-0.0796691	0.0893813	0.372747	0.62737	Not-significant
SL003793	MAP2K1	0.0571847	0.0643354	0.374082	0.628732	Not-significant
SL010374	METAP1	-0.056376	0.0637855	0.376784	0.630219	Not-significant
SL006189	KIF23	-0.129086	0.14615	0.377102	0.630219	Not-significant
SL010521	BTK	-0.0563095	0.0638044	0.377489	0.630219	Not-significant
SL000588	TPO	0.0570339	0.0646318	0.377538	0.630219	Not-significant
SL004346	IL20	-0.0565638	0.06413	0.377767	0.630219	Not-significant
SL000131	PCNA	-0.0874165	0.0992892	0.37863	0.630219	Not-significant
SL003726	CHEK2	-0.0570294	0.0647788	0.378659	0.630219	Not-significant
SL000136	AREG	-0.0814464	0.0927796	0.380026	0.630248	Not-significant
SL006919	RPS6KA5	-0.083545	0.0952899	0.380625	0.630248	Not-significant
SL000557	PRKCZ	-0.0565132	0.0644974	0.380916	0.630248	Not-significant
SL014113	NLGN4X	-0.0560733	0.064026	0.381144	0.630248	Not-significant
SL002519	ERBB3	-0.121158	0.13839	0.381313	0.630248	Not-significant
SL010250	STIP1	-0.0565735	0.0647227	0.382069	0.630625	Not-significant
SL005699	APOL1	-0.0520577	0.0599686	0.385349	0.635053	Not-significant
SL006378	ESD	0.0547031	0.0631895	0.386655	0.635053	Not-significant
SL007221	STAT3	-0.130364	0.150622	0.386762	0.635053	Not-significant
SL004673	CTSS	-0.0820942	0.0948744	0.386877	0.635053	Not-significant
SL006476	NMT1	0.0550661	0.0639177	0.388954	0.637586	Not-significant
SL004438	CST6	-0.0628203	0.0730809	0.39001	0.638441	Not-significant
SL012881	GPC6	0.0540023	0.0630389	0.391638	0.64023	Not-significant
SL008122	DUSP3	-0.10713	0.125841	0.394597	0.643928	Not-significant
SL008759	GP6	-0.0578266	0.0679814	0.394978	0.643928	Not-significant
SL012188	EPS15L1	-0.104763	0.1234	0.395897	0.644546	Not-significant
SL000089	TGFB3	-0.0538444	0.0642603	0.40208	0.653723	Not-significant
SL008063	ACP1	-0.062178	0.0746256	0.404733	0.657141	Not-significant
SL003872	IL6ST	-0.0862553	0.104028	0.407019	0.659955	Not-significant
SL004643	ANGPT4	-0.0534421	0.0645365	0.407619	0.660033	Not-significant
SL008190	SPTAN1	0.0762077	0.0923358	0.409183	0.661421	Not-significant
SL011808	CPNE1	-0.0528593	0.064114	0.409679	0.661421	Not-significant
SL007674	LY9	-0.0910745	0.110574	0.410136	0.661421	Not-significant
SL008623	CNTN2	-0.0508756	0.0619152	0.411249	0.662321	Not-significant
SL000551	PRKCA	-0.0520498	0.0635948	0.413095	0.663679	Not-significant
SL002702	PIM1	-0.0528696	0.0646113	0.413202	0.663679	Not-significant
SL002662	F11	-0.0512284	0.0627653	0.414392	0.664696	Not-significant
SL001729	CSF3	-0.0523817	0.0643919	0.415941	0.666286	Not-significant
SL003080	MIF	0.0552232	0.0680102	0.416801	0.666537	Not-significant
SL017128	LRRK2	0.0572207	0.0705866	0.417569	0.666537	Not-significant
SL000521	MMP1	0.12529	0.154622	0.417771	0.666537	Not-significant
SL000057	TK1	-0.0523549	0.0647677	0.41889	0.667431	Not-significant
SL002525	C2	-0.0504788	0.0625769	0.419858	0.668083	Not-significant
SL018921	N6AMT1	-0.0503752	0.0630532	0.42433	0.673929	Not-significant
SL004747	APOM	-0.047615	0.059701	0.425127	0.673929	Not-significant
SL004015	CPB2	-0.0579313	0.0726511	0.425224	0.673929	Not-significant
SL010449	CA10	-0.0512536	0.0644284	0.426315	0.674764	Not-significant
SL004353	IL17D	0.050777	0.0639194	0.426967	0.674902	Not-significant
SL001802	IFNG	0.0507582	0.0640311	0.427945	0.675554	Not-significant
SL006912	FGR	-0.0509342	0.0644067	0.429048	0.675624	Not-significant
SL013988	CHST2	-0.0511973	0.0647794	0.429334	0.675624	Not-significant
SL004760	PAFAH1B2	-0.0959836	0.121658	0.430135	0.675624	Not-significant
SL000517	CCL13	-0.0509925	0.0647024	0.430633	0.675624	Not-significant
SL005224	MPL	-0.0506251	0.0642616	0.430816	0.675624	Not-significant
SL000658	GAS1	-0.0497595	0.0633725	0.432342	0.67694	Not-significant
SL004008	PRTN3	-0.101407	0.129395	0.433213	0.67694	Not-significant
SL003785	GAPDH	-0.0494956	0.0631755	0.433355	0.67694	Not-significant
SL000003	ANG	0.0541245	0.0691704	0.433932	0.676956	Not-significant
SL007024	GREM1	-0.0504253	0.0646696	0.435546	0.678449	Not-significant
SL018946	UBE2G2	0.0496694	0.0637672	0.436028	0.678449	Not-significant
SL009988	ADAM12	-0.0490558	0.0631638	0.437369	0.678449	Not-significant
SL008865	PSMA2	-0.0492775	0.0634566	0.437422	0.678449	Not-significant
SL003327	CFD	-0.0479368	0.0617714	0.437728	0.678449	Not-significant
SL014071	FLRT1	0.0596063	0.0772229	0.44019	0.681382	Not-significant
SL011709	PDXP	-0.0976839	0.127293	0.442848	0.68461	Not-significant
SL005206	NCR2	-0.0489933	0.0642141	0.445483	0.68714	Not-significant
SL007804	BGN	0.0474784	0.0622502	0.445641	0.68714	Not-significant
SL004350	IL17B	-0.0493221	0.0647485	0.44621	0.68714	Not-significant
SL002539	TNFRSF11B	0.0481846	0.0633426	0.446837	0.687221	Not-significant
SL004128	ACVR1B	-0.0485873	0.064108	0.448512	0.68891	Not-significant
SL010513	PRKACA	-0.0477691	0.0632407	0.450036	0.69029	Not-significant
SL003186	XCL1	0.0486523	0.0644852	0.450566	0.69029	Not-significant
SL000532	SPARC	-0.045183	0.0602116	0.453012	0.693149	Not-significant
SL003303	CCL28	0.0466994	0.062355	0.453901	0.693275	Not-significant
SL014093	ENTPD3	0.065194	0.0871471	0.454405	0.693275	Not-significant
SL005205	NCR3	0.047791	0.0639447	0.454835	0.693275	Not-significant
SL004859	TNFRSF18	0.0475503	0.0644388	0.460566	0.700823	Not-significant
SL014188	CD244	-0.0485376	0.0658344	0.46096	0.700823	Not-significant
SL003326	CXCL11	-0.0460427	0.0630984	0.465575	0.706629	Not-significant
SL000325	C9	-0.0445902	0.0611607	0.465961	0.706629	Not-significant
SL000409	MAPK3	-0.10636	0.146335	0.467335	0.707814	Not-significant
SL003672	SOD3	0.0466427	0.0646187	0.470408	0.711567	Not-significant
SL004143	GFRA2	-0.0449038	0.0623736	0.471576	0.711697	Not-significant
SL008631	DSC2	0.0925005	0.128519	0.471685	0.711697	Not-significant
SL001777	CST3	-0.0389212	0.0544496	0.474725	0.714767	Not-significant
SL007953	PDXK	-0.102922	0.144197	0.475377	0.714767	Not-significant
SL005168	GHR	-0.0455052	0.0637743	0.475514	0.714767	Not-significant
SL000537	PDGFB	0.0524136	0.0738792	0.478045	0.716773	Not-significant
SL007284	CRISP3	-0.0609305	0.0860186	0.478734	0.716773	Not-significant
SL003301	CCL23	-0.0652357	0.0921904	0.479182	0.716773	Not-significant
SL008644	BST1	0.0456273	0.0646083	0.480056	0.716773	Not-significant
SL007631	SOST	-0.0395909	0.05616	0.480831	0.716773	Not-significant
SL003440	PLA2G7	-0.0877615	0.124498	0.480858	0.716773	Not-significant
SL004901	P4HB	-0.082581	0.1172	0.481048	0.716773	Not-significant
SL005212	PRLR	0.0437734	0.0624182	0.48312	0.718965	Not-significant
SL004458	PI3	0.0421499	0.0604507	0.485639	0.721594	Not-significant
SL010505	MATK	0.0445271	0.0640193	0.486725	0.721594	Not-significant
SL005235	NANOG	-0.0446127	0.0642604	0.487526	0.721594	Not-significant
SL003066	SERPINF1	-0.0433644	0.0624848	0.487683	0.721594	Not-significant
SL000674	FST	0.0608329	0.0877005	0.487906	0.721594	Not-significant
SL000540	PLG	0.0517037	0.0753461	0.492577	0.726776	Not-significant
SL006374	BMX	0.0440344	0.0641772	0.492626	0.726776	Not-significant
SL002756	HNRNPK	-0.0553234	0.0808326	0.49371	0.727476	Not-significant
SL002782	ADM	0.0439974	0.0646565	0.496202	0.730247	Not-significant
SL005174	IL17RB	0.0522475	0.0776681	0.501137	0.735742	Not-significant
SL011528	RPS7	-0.0834216	0.124018	0.501166	0.735742	Not-significant
SL007324	CSNK2A1	-0.0428071	0.0645437	0.507186	0.741445	Not-significant
SL014735	IMPDH1	-0.0885793	0.133615	0.507366	0.741445	Not-significant
SL004635	TNFSF8	-0.0426108	0.0643105	0.5076	0.741445	Not-significant
SL002561	PTHLH	0.0429944	0.0649658	0.5081	0.741445	Not-significant
SL006911	CHEK1	0.0918992	0.13888	0.508154	0.741445	Not-significant
SL016553	PDE3A	0.0406909	0.0616335	0.509121	0.74195	Not-significant
SL004899	HSPA8	-0.0663003	0.10117	0.51225	0.744994	Not-significant
SL007122	IDE	0.0411231	0.0627815	0.512456	0.744994	Not-significant
SL006916	LCK	0.0421316	0.0646202	0.514409	0.746924	Not-significant
SL004860	HTRA2	-0.0446382	0.06895	0.517374	0.749444	Not-significant
SL005227	ULBP1	0.0417899	0.0645542	0.517398	0.749444	Not-significant
SL010518	TEC	-0.040021	0.0625204	0.52209	0.755324	Not-significant
SL000300	POMC	-0.0407715	0.0639778	0.523946	0.756203	Not-significant
SL003183	CXCL10	-0.0389498	0.0611218	0.523963	0.756203	Not-significant
SL012707	PCSK9	0.0403593	0.0637546	0.526707	0.759246	Not-significant
SL010610	CD207	-0.0553204	0.0879071	0.52915	0.760049	Not-significant
SL006544	TGFBI	0.0376076	0.0599411	0.53039	0.760049	Not-significant
SL001992	TNFRSF1A	-0.0649821	0.103583	0.530435	0.760049	Not-significant
SL010388	PRSS2	0.0398386	0.0635214	0.53055	0.760049	Not-significant
SL001990	IL1RN	0.0375955	0.0600169	0.531042	0.760049	Not-significant
SL004862	PDCD1LG2	0.0383661	0.0612745	0.531227	0.760049	Not-significant
SL000587	TG	-0.11084	0.177449	0.532213	0.760049	Not-significant
SL002565	MYC	-0.0404978	0.0648568	0.532352	0.760049	Not-significant
SL018587	ISLR2	0.038286	0.0617115	0.534992	0.762333	Not-significant
SL000076	CDKN1B	0.0401567	0.0647641	0.535228	0.762333	Not-significant
SL004343	FLT3LG	0.0397082	0.0647598	0.539769	0.767293	Not-significant
SL008516	CST2	0.0352958	0.0576654	0.540485	0.767293	Not-significant
SL000062	KLK3	0.0233314	0.0381325	0.540637	0.767293	Not-significant
SL011530	DYNLRB1	-0.0391047	0.0642497	0.542766	0.769271	Not-significant
SL011628	DBNL	-0.0387746	0.0637947	0.543318	0.769271	Not-significant
SL000523	MMP13	-0.0476401	0.0786008	0.544447	0.769274	Not-significant
SL010328	MED1	-0.038475	0.0635048	0.544607	0.769274	Not-significant
SL003200	TEK	0.0585288	0.0970166	0.546318	0.770779	Not-significant
SL004827	S100A6	-0.0524911	0.0872196	0.54729	0.771239	Not-significant
SL001800	TNFRSF1B	-0.0350519	0.0583685	0.548155	0.771549	Not-significant
SL000401	ELANE	-0.0384607	0.0642075	0.549168	0.771723	Not-significant
SL005161	FGF12	0.0386972	0.0646761	0.549625	0.771723	Not-significant
SL006892	ABL1	-0.0385056	0.0645213	0.550648	0.771723	Not-significant
SL003193	CCL21	-0.0381099	0.063992	0.551481	0.771723	Not-significant
SL003738	CD80	0.0381747	0.0641049	0.551507	0.771723	Not-significant
SL005199	MICA	0.0382734	0.0644424	0.552568	0.772303	Not-significant
SL007310	RAC3	-0.0374267	0.0631301	0.553282	0.772397	Not-significant
SL017612	HSP90AA1 HSP90AB1	-0.0628041	0.106543	0.555544	0.774649	Not-significant
SL007070	LDLR	-0.071894	0.122811	0.558278	0.775747	Not-significant
SL010613	IL17RD	0.0378214	0.064609	0.558287	0.775747	Not-significant
SL004253	HSD17B1	0.0375883	0.0642112	0.558289	0.775747	Not-significant
SL004708	PPBP	-0.0367124	0.0628923	0.559399	0.775747	Not-significant
SL008486	LGALS9	-0.0376737	0.0645682	0.559576	0.775747	Not-significant
SL016928	SLAMF7	0.037022	0.0637741	0.561565	0.777602	Not-significant
SL000283	B2M	0.0631651	0.110207	0.566543	0.78286	Not-significant
SL008094	PGM1	-0.0370863	0.0647278	0.566673	0.78286	Not-significant
SL003340	CHI3L1	-0.0353177	0.0618081	0.567723	0.783405	Not-significant
SL003461	POMC	-0.0665686	0.117012	0.56942	0.783713	Not-significant
SL012740	ADAMTS15	0.0445076	0.0783234	0.569862	0.783713	Not-significant
SL001791	BGLAP	0.0929237	0.163546	0.569913	0.783713	Not-significant
SL003302	CCL23	-0.0528443	0.0934961	0.571935	0.785589	Not-significant
SL003803	ERBB4	0.0364272	0.0647258	0.573576	0.786938	Not-significant
SL010493	CAMK2D	-0.0352107	0.0632868	0.57796	0.790292	Not-significant
SL010619	TPSG1	-0.0361094	0.0649091	0.578001	0.790292	Not-significant
SL003728	BIRC3	-0.0424067	0.0762296	0.578004	0.790292	Not-significant
SL008590	OLFM4	-0.057735	0.104799	0.581695	0.793985	Not-significant
SL008614	EFNB1	0.0337839	0.0613789	0.582034	0.793985	Not-significant
SL004984	YWHAE	0.0348262	0.0634635	0.58317	0.794628	Not-significant
SL007806	IL22RA1	-0.0351495	0.0645389	0.586011	0.797081	Not-significant
SL004271	GFAP	0.0350848	0.0645447	0.586734	0.797081	Not-significant
SL000011	AFP	-0.0364485	0.0670959	0.586972	0.797081	Not-significant
SL006230	LUM	-0.0332236	0.0614776	0.588909	0.798804	Not-significant
SL004594	TNNI2	-0.0613545	0.114183	0.591037	0.799998	Not-significant
SL008039	AKR1A1	-0.0388474	0.0723844	0.591487	0.799998	Not-significant
SL000506	CGA LHB	0.0226087	0.0421626	0.591802	0.799998	Not-significant
SL003863	KLK5	-0.0342896	0.0641606	0.593041	0.799998	Not-significant
SL008378	EIF4EBP2	-0.0332025	0.0621424	0.593137	0.799998	Not-significant
SL006918	MAPK1	-0.066143	0.124505	0.595247	0.801365	Not-significant
SL003188	CXCL9	-0.0330359	0.0622268	0.595491	0.801365	Not-significant
SL003328	CFI	0.0324405	0.0617474	0.599323	0.805614	Not-significant
SL017611	YWHAB YWHAE YWHAG YWHAH YWHAQ YWHAZ SFN	-0.0456777	0.0872147	0.600461	0.806236	Not-significant
SL001998	TFPI	0.0328799	0.0632797	0.603345	0.808479	Not-significant
SL003710	CASP2	-0.0472311	0.0909346	0.603484	0.808479	Not-significant
SL004853	ICOSLG	-0.0414882	0.0802626	0.605222	0.809899	Not-significant
SL005115	SPON1	0.0294553	0.0574174	0.607949	0.812558	Not-significant
SL004208	ANXA1	-0.0621815	0.12142	0.608569	0.812558	Not-significant
SL002640	PGF	-0.0384384	0.0754321	0.610348	0.814025	Not-significant
SL009210	POMC	0.0321096	0.0632973	0.611957	0.81526	Not-significant
SL007502	CHST15	0.0322485	0.0637694	0.613064	0.815826	Not-significant
SL004868	CA7	0.0325793	0.0645603	0.613816	0.815918	Not-significant
SL000414	CFB	0.0313623	0.062337	0.614888	0.816435	Not-significant
SL000448	HSPB1	-0.0376047	0.0749239	0.615734	0.816651	Not-significant
SL000272	SERPINC1	0.0467509	0.093777	0.618108	0.818891	Not-significant
SL001766	CGA CGB	0.0220775	0.0448117	0.622244	0.822934	Not-significant
SL016969	CSRP3	-0.0307046	0.0623751	0.622537	0.822934	Not-significant
SL004891	HNRNPA2B1	-0.0636336	0.129964	0.624398	0.823419	Not-significant
SL006993	MAPK13	-0.075065	0.153506	0.624839	0.823419	Not-significant
SL004672	TNFRSF17	-0.0296914	0.0608584	0.625638	0.823419	Not-significant
SL002654	EPHA2	0.0275119	0.0564303	0.625877	0.823419	Not-significant
SL003915	KLK8	-0.0318155	0.0653468	0.62635	0.823419	Not-significant
SL008916	DPP7	0.0515617	0.107462	0.631359	0.829092	Not-significant
SL002722	CD38	0.0404617	0.0846792	0.632776	0.830041	Not-significant
SL000377	CKB	-0.0307761	0.0647558	0.634599	0.830652	Not-significant
SL009790	SNRPF	-0.0304209	0.0640146	0.634632	0.830652	Not-significant
SL000522	MMP12	0.0325073	0.0689712	0.637414	0.830728	Not-significant
SL000591	TIMP1	-0.0298438	0.0633532	0.637591	0.830728	Not-significant
SL000360	F10	0.0289977	0.0616162	0.637914	0.830728	Not-significant
SL013165	HMGN1	0.0571821	0.12166	0.638345	0.830728	Not-significant
SL002688	SPP1	-0.030423	0.0647898	0.638666	0.830728	Not-significant
SL003753	DYNLL1	0.0302339	0.0645909	0.639725	0.830728	Not-significant
SL010373	FCAR	-0.0391092	0.0835894	0.639876	0.830728	Not-significant
SL001761	TNNI3	0.0303104	0.0648988	0.64047	0.830728	Not-significant
SL010393	KREMEN2	0.0302231	0.0648043	0.640947	0.830728	Not-significant
SL007151	GPD1	0.0283024	0.0610333	0.642848	0.831858	Not-significant
SL003733	DIABLO	-0.0367542	0.079346	0.643211	0.831858	Not-significant
SL004126	TNFRSF9	0.0297185	0.0642933	0.643914	0.831867	Not-significant
SL005171	IGFBP4	-0.0609744	0.13243	0.64521	0.832372	Not-significant
SL007888	CST4	-0.0295033	0.0641728	0.645698	0.832372	Not-significant
SL003520	CALR	0.029402	0.0640945	0.646429	0.832417	Not-significant
SL000483	IL7	-0.0459309	0.100828	0.648723	0.833272	Not-significant
SL004475	IFNAR1	0.0284751	0.0628636	0.650572	0.833272	Not-significant
SL000462	IGFBP1	-0.0256418	0.0568736	0.652093	0.833272	Not-significant
SL005217	SIGLEC6	0.028938	0.0642795	0.652573	0.833272	Not-significant
SL006923	TBP	0.0561059	0.124746	0.652883	0.833272	Not-significant
SL001796	MPO	-0.0289546	0.0644373	0.653182	0.833272	Not-significant
SL012698	KIR2DL4	-0.086638	0.193081	0.653639	0.833272	Not-significant
SL014048	COL23A1	-0.0291115	0.0649559	0.654028	0.833272	Not-significant
SL004331	CNTF	0.0289653	0.0646357	0.654058	0.833272	Not-significant
SL004078	BMP7	-0.0431586	0.0964639	0.654582	0.833272	Not-significant
SL000137	BTC	-0.028501	0.0639928	0.656046	0.833272	Not-significant
SL004683	NOG	0.0283139	0.0636973	0.656675	0.833272	Not-significant
SL000527	MMP9	0.0532843	0.119924	0.656814	0.833272	Not-significant
SL012457	NXPH1	-0.050318	0.11341	0.657272	0.833272	Not-significant
SL003704	BID	-0.0503543	0.113901	0.658424	0.833272	Not-significant
SL014028	ENTPD5	0.0444461	0.100589	0.658592	0.833272	Not-significant
SL001716	IL12A IL12B	-0.0375679	0.0852421	0.659416	0.833272	Not-significant
SL008382	CST5	-0.0251926	0.0572413	0.659856	0.833272	Not-significant
SL000450	HSPD1	-0.0447258	0.102115	0.661391	0.833272	Not-significant
SL010492	CAMK2B	-0.0280257	0.0640537	0.661724	0.833272	Not-significant
SL007531	BMPER	-0.0553642	0.126542	0.661736	0.833272	Not-significant
SL000454	HSP90AB1	-0.031309	0.0718419	0.662979	0.833957	Not-significant
SL000670	GSTA3	0.0274405	0.0632308	0.664307	0.83475	Not-significant
SL008176	PSME1	0.0273309	0.0633677	0.666245	0.835641	Not-significant
SL002792	ADRBK1	-0.0693501	0.161306	0.667248	0.835641	Not-significant
SL007206	THBS2	0.0275486	0.0641733	0.667716	0.835641	Not-significant
SL010496	CDK5 CDK5R1	0.0273396	0.0637062	0.667813	0.835641	Not-significant
SL003722	AKT2	-0.0271782	0.0636973	0.669615	0.835864	Not-significant
SL017529	KEAP1	0.0269841	0.0632617	0.669709	0.835864	Not-significant
SL007003	DHH	-0.0540234	0.126808	0.67009	0.835864	Not-significant
SL004066	PLA2G2E	-0.0269594	0.0639141	0.673166	0.838798	Not-significant
SL018887	CRYZL1	-0.0485971	0.115467	0.673846	0.838798	Not-significant
SL004805	CADM1	-0.0260398	0.0622638	0.675789	0.840341	Not-significant
SL000615	VIP	-0.0266147	0.0647979	0.681267	0.845583	Not-significant
SL000299	FGF1	0.0266718	0.0649697	0.681419	0.845583	Not-significant
SL012469	GPC5	-0.0258335	0.0634859	0.684069	0.847529	Not-significant
SL011071	PDGFC	-0.026312	0.064735	0.684406	0.847529	Not-significant
SL000310	C1R	-0.0259568	0.0640801	0.685428	0.847916	Not-significant
SL016548	PRKAA1 PRKAB1 PRKAG1	-0.0310348	0.0771539	0.687504	0.849278	Not-significant
SL016554	PDE9A	-0.0259319	0.0645653	0.687951	0.849278	Not-significant
SL003043	TIMP3	0.025562	0.0640093	0.689636	0.85048	Not-significant
SL003739	TNFRSF6B	-0.054597	0.137929	0.692228	0.852797	Not-significant
SL004650	FRZB	-0.0331914	0.0847939	0.695475	0.855915	Not-significant
SL010378	RET	-0.0224772	0.0582354	0.699518	0.859406	Not-significant
SL000507	LTA LTB	0.0240441	0.062346	0.699751	0.859406	Not-significant
SL017188	GSK3A GSK3B	-0.0547825	0.142882	0.701415	0.860565	Not-significant
SL009951	WNT7A	0.0279246	0.0742856	0.706985	0.866138	Not-significant
SL003711	CASP3	-0.0567463	0.151773	0.708487	0.866138	Not-significant
SL001774	FABP3	-0.0220397	0.0590071	0.708769	0.866138	Not-significant
SL002684	CSF1	0.0237959	0.063729	0.708856	0.866138	Not-significant
SL003196	CCL17	-0.0237539	0.0638755	0.709984	0.86663	Not-significant
SL011588	RPS3A	-0.023973	0.0647014	0.710997	0.866981	Not-significant
SL003331	MMP16	0.023802	0.0648186	0.713463	0.867948	Not-significant
SL004589	AZU1	0.0266677	0.0727112	0.713796	0.867948	Not-significant
SL003178	ICAM3	0.0235968	0.0644138	0.714118	0.867948	Not-significant
SL006629	SIRT2	-0.0235251	0.0647223	0.716249	0.867948	Not-significant
SL012538	CDNF	0.0210344	0.057894	0.716362	0.867948	Not-significant
SL004626	ADAMTS5	-0.0224541	0.0618356	0.716511	0.867948	Not-significant
SL000542	ITGA2B ITGB3	0.0234204	0.0647035	0.717379	0.867948	Not-significant
SL016551	CSNK2A2 CSNK2B	-0.0227397	0.0628746	0.717601	0.867948	Not-significant
SL004820	PGAM1	0.0508638	0.141129	0.718544	0.86821	Not-significant
SL001890	TACSTD2	-0.0230091	0.0646864	0.722064	0.871426	Not-significant
SL001897	SPINT2	0.0240681	0.0678165	0.722664	0.871426	Not-significant
SL004366	TNFRSF12A	-0.0226722	0.0649353	0.726976	0.875743	Not-significant
SL014088	FCRL3	-0.03371	0.0980196	0.730913	0.879599	Not-significant
SL002922	ICAM1	0.0563757	0.164916	0.732468	0.87961	Not-significant
SL006698	LCORL	-0.0456392	0.133589	0.732622	0.87961	Not-significant
SL002706	FCER2	-0.0211315	0.0621813	0.733979	0.87961	Not-significant
SL004692	CRLF1 CLCF1	0.0219408	0.0650168	0.735767	0.87961	Not-significant
SL010457	DLL4	-0.0212376	0.0629845	0.735976	0.87961	Not-significant
SL008085	HIBADH	0.0217201	0.0644361	0.736057	0.87961	Not-significant
SL000498	LEP	-0.0120546	0.0357644	0.736075	0.87961	Not-significant
SL004209	ANXA2	-0.0386945	0.116741	0.740299	0.881973	Not-significant
SL002783	CTF1	0.0214832	0.0648544	0.740453	0.881973	Not-significant
SL011708	ARPP19	0.0208727	0.0630586	0.740641	0.881973	Not-significant
SL004646	LAYN	-0.0250949	0.0761881	0.741868	0.881973	Not-significant
SL011510	SST	-0.021122	0.0641424	0.74193	0.881973	Not-significant
SL002785	NPPB	0.0191648	0.0583281	0.742481	0.881973	Not-significant
SL004248	GDNF	0.0211523	0.0645891	0.743297	0.882066	Not-significant
SL008008	ARG1	0.0314074	0.0963122	0.744348	0.882365	Not-significant
SL008421	ADAMTS1	-0.0210537	0.064832	0.745376	0.882365	Not-significant
SL003324	F10	0.0199978	0.0618101	0.746289	0.882365	Not-significant
SL004670	ARTN	-0.0392644	0.12174	0.747054	0.882365	Not-significant
SL010464	LRIG3	0.0374358	0.116434	0.747817	0.882365	Not-significant
SL003300	CCL16	-0.0201589	0.0628132	0.74826	0.882365	Not-significant
SL004157	TNFRSF10B	0.0334236	0.104681	0.749507	0.882365	Not-significant
SL007673	NTN4	-0.0280404	0.0880231	0.750063	0.882365	Not-significant
SL014268	CD200	0.0202228	0.063968	0.751897	0.882365	Not-significant
SL000306	NPPB	0.0202706	0.0642593	0.75242	0.882365	Not-significant
SL000560	SELP	-0.0199158	0.0631461	0.752463	0.882365	Not-significant
SL003187	CCL22	0.0192555	0.0614386	0.753969	0.882365	Not-significant
SL000420	FTH1 FTL	0.0188732	0.0602454	0.754074	0.882365	Not-significant
SL010517	STK16	0.0390309	0.12499	0.754833	0.882365	Not-significant
SL007280	CTSC	-0.0202678	0.0650117	0.755226	0.882365	Not-significant
SL001995	ANGPT1	-0.024337	0.0782643	0.755832	0.882365	Not-significant
SL000460	IGHD IGK@ IGL@	0.0199496	0.0643642	0.7566	0.882365	Not-significant
SL011400	PDE1A	-0.0200912	0.0648873	0.756841	0.882365	Not-significant
SL003220	C3	-0.0502726	0.164035	0.759244	0.884152	Not-significant
SL012774	CRELD1	-0.0192437	0.0629548	0.759852	0.884152	Not-significant
SL003182	ITGAV ITGB5	0.0193156	0.0640127	0.762846	0.886662	Not-significant
SL005493	PON1	-0.0193731	0.0645449	0.764064	0.886662	Not-significant
SL010458	ESM1	0.0273525	0.0911981	0.764235	0.886662	Not-significant
SL005177	IL36A	-0.0234236	0.0789018	0.766565	0.888231	Not-significant
SL003755	MCL1	-0.0351851	0.118787	0.767075	0.888231	Not-significant
SL014108	LRRTM3	0.0182777	0.0621206	0.768583	0.888489	Not-significant
SL004644	EDA	-0.0459604	0.156432	0.768908	0.888489	Not-significant
SL004156	TNFRSF10A	0.0187628	0.0644562	0.770979	0.888489	Not-significant
SL004063	FGFR3	0.0187736	0.0644932	0.77098	0.888489	Not-significant
SL007385	IL24	-0.0188515	0.0647713	0.771015	0.888489	Not-significant
SL010372	TMPRSS15	-0.0186699	0.0644553	0.772078	0.888857	Not-significant
SL000305	NGF	-0.0186898	0.0647962	0.77301	0.888858	Not-significant
SL002071	GRP	-0.0193165	0.0674002	0.774424	0.888858	Not-significant
SL000556	PRKCG	0.0184484	0.0644362	0.774645	0.888858	Not-significant
SL000384	CTLA4	-0.0332559	0.116373	0.775054	0.888858	Not-significant
SL004332	PROK1	-0.0231346	0.08219	0.778345	0.890851	Not-significant
SL004144	GFRA3	0.0181541	0.0646434	0.778838	0.890851	Not-significant
SL008967	SIRPA	-0.0180999	0.0645079	0.779029	0.890851	Not-significant
SL020172	RXFP1	0.018503	0.0673819	0.783625	0.894325	Not-significant
SL010928	IMPDH2	-0.0172142	0.062716	0.783717	0.894325	Not-significant
SL000526	MMP8	0.0409432	0.149589	0.784312	0.894325	Not-significant
SL004067	PLA2G10	-0.0183328	0.0678492	0.787008	0.895836	Not-significant
SL010456	CST1	0.0163418	0.0605182	0.787136	0.895836	Not-significant
SL011073	XPNPEP1	-0.016922	0.0631886	0.788852	0.89663	Not-significant
SL002528	PLA2G2A	-0.0280945	0.105154	0.789334	0.89663	Not-significant
SL005226	CRLF2	0.0241894	0.0919948	0.792594	0.898616	Not-significant
SL005222	SCARF2	-0.0170471	0.0649163	0.792858	0.898616	Not-significant
SL014148	ROBO3	-0.0259252	0.0989599	0.793339	0.898616	Not-significant
SL004351	IL25	-0.0254767	0.0982949	0.795492	0.900201	Not-significant
SL000496	LTF	0.0339042	0.132223	0.797629	0.900977	Not-significant
SL014094	ADGRG5	-0.0221985	0.0867468	0.798028	0.900977	Not-significant
SL013489	AMN	-0.0289548	0.113385	0.798439	0.900977	Not-significant
SL004482	ENG	-0.0348251	0.136923	0.799232	0.901021	Not-significant
SL002655	CTGF	-0.0165063	0.0655562	0.801205	0.902394	Not-significant
SL007327	OLR1	0.0339459	0.135681	0.802441	0.902935	Not-significant
SL000622	F5	0.0382949	0.15413	0.80378	0.903591	Not-significant
SL008504	GNS	-0.0155166	0.063514	0.806997	0.90608	Not-significant
SL000024	F3	0.0154551	0.0634343	0.80751	0.90608	Not-significant
SL000617	GPT	-0.0152071	0.0631399	0.809673	0.907549	Not-significant
SL000070	GPC3	0.0207191	0.0863333	0.810339	0.907549	Not-significant
SL016563	SLC25A18	0.0214668	0.0901752	0.811837	0.908262	Not-significant
SL006921	PDK1	-0.0163027	0.0688304	0.812771	0.908262	Not-significant
SL002517	TNF	-0.0152972	0.0647557	0.813255	0.908262	Not-significant
SL003650	ENO1	-0.0206043	0.0878543	0.814575	0.908887	Not-significant
SL000038	CCL2	0.0221545	0.0952078	0.815997	0.909522	Not-significant
SL005181	IL20RA	-0.0217878	0.0945762	0.817802	0.909522	Not-significant
SL003334	AIMP1	0.0200951	0.0873751	0.818103	0.909522	Not-significant
SL003717	CASP10	0.0232278	0.101045	0.818189	0.909522	Not-significant
SL000516	CCL7	0.0147297	0.0645983	0.819631	0.909566	Not-significant
SL008522	SEMA5A	-0.0145864	0.0641632	0.820165	0.909566	Not-significant
SL004354	IL19	0.0161256	0.0710737	0.820512	0.909566	Not-significant
SL004516	MBL2	-0.0141391	0.0630494	0.822559	0.91099	Not-significant
SL000581	SOD1	-0.0142296	0.0644757	0.825328	0.912917	Not-significant
SL000515	CCL8	-0.0140844	0.0644648	0.827053	0.912917	Not-significant
SL001880	IFNB1	-0.0140288	0.0645449	0.827936	0.912917	Not-significant
SL005167	LGALS8	-0.0139998	0.0644675	0.828083	0.912917	Not-significant
SL004010	KIT	0.0163784	0.0754366	0.828119	0.912917	Not-significant
SL011232	CDC37	-0.013848	0.0647712	0.830704	0.914509	Not-significant
SL006397	NRP1	0.0131038	0.0615326	0.83136	0.914509	Not-significant
SL006372	YES1	0.0253779	0.119713	0.832116	0.914509	Not-significant
SL010501	MAP2K2	-0.0175702	0.0831384	0.832624	0.914509	Not-significant
SL000004	FGF2	-0.0135803	0.0648702	0.834179	0.915004	Not-significant
SL000597	LTA	0.0133527	0.0639501	0.834606	0.915004	Not-significant
SL000343	CTSB	-0.013326	0.0646612	0.836721	0.916396	Not-significant
SL003735	TNFSF9	0.0132025	0.0648288	0.838625	0.916396	Not-significant
SL004875	IL1RL2	-0.0157503	0.077761	0.839489	0.916396	Not-significant
SL005170	ICOS	0.0128972	0.0641465	0.840653	0.916396	Not-significant
SL004260	RETN	-0.0247881	0.123559	0.840998	0.916396	Not-significant
SL003848	ANXA5	-0.0128597	0.0641245	0.841056	0.916396	Not-significant
SL005261	PTPN2	-0.0130105	0.0649542	0.841244	0.916396	Not-significant
SL007242	MAP2K3	0.0126701	0.0642986	0.843788	0.91833	Not-significant
SL004477	S100A9	-0.034815	0.180089	0.846707	0.920669	Not-significant
SL004339	FGF5	-0.0124444	0.0650158	0.848207	0.921461	Not-significant
SL000247	PGD	-0.032169	0.174326	0.853595	0.925396	Not-significant
SL004360	NTF4	-0.01429	0.077618	0.85393	0.925396	Not-significant
SL004146	IL1RL1	-0.0210466	0.114493	0.854152	0.925396	Not-significant
SL011405	PDE5A	-0.0123195	0.0680585	0.856357	0.925908	Not-significant
SL003170	CCL26	0.0114603	0.0636641	0.857144	0.925908	Not-significant
SL005223	IL27RA	-0.0114364	0.0636402	0.857385	0.925908	Not-significant
SL006910	CTSV	0.0109796	0.0612453	0.857724	0.925908	Not-significant
SL012822	PRSS22	-0.0106365	0.0602788	0.859937	0.927439	Not-significant
SL008933	PARK7	0.0113721	0.0648018	0.860694	0.927439	Not-significant
SL006029	CHIT1	0.0108553	0.06303	0.863261	0.929367	Not-significant
SL000345	CTSG	0.0108424	0.0645154	0.866537	0.932053	Not-significant
SL004511	BPI	-0.017571	0.10561	0.867861	0.932638	Not-significant
SL004685	PSPN	-0.0201941	0.122678	0.869251	0.932932	Not-significant
SL013969	KYNU	0.0142632	0.086947	0.869696	0.932932	Not-significant
SL008703	CPE	-0.0104979	0.0646651	0.871036	0.933532	Not-significant
SL014308	FGF8	0.0196727	0.12282	0.872743	0.934523	Not-significant
SL000570	SCT	0.0113825	0.0752793	0.879815	0.941252	Not-significant
SL010369	CA4	-0.0144653	0.101582	0.886765	0.946753	Not-significant
SL004133	BMPR2	0.0132472	0.093901	0.887809	0.946753	Not-significant
SL002036	FGFR4	0.00905725	0.0642764	0.88794	0.946753	Not-significant
SL011406	PDE7A	-0.00908255	0.0645634	0.888126	0.946753	Not-significant
SL010612	DKK4	-0.00893024	0.0640147	0.889053	0.946897	Not-significant
SL000138	HBEGF	-0.00895761	0.0649837	0.890364	0.94728	Not-significant
SL004120	DDR2	0.00860446	0.0627873	0.890998	0.94728	Not-significant
SL007145	NR1D1	0.00866283	0.0647031	0.893493	0.948717	Not-significant
SL004858	GFRA1	0.00812312	0.0612502	0.894492	0.948717	Not-significant
SL016148	Human-virus	-0.0143725	0.10862	0.894731	0.948717	Not-significant
SL016557	HMGCR	-0.00825533	0.0647448	0.89854	0.951131	Not-significant
SL004469	APP	-0.00812158	0.0637338	0.8986	0.951131	Not-significant
SL010288	CA6	-0.00762097	0.0604446	0.899667	0.951418	Not-significant
SL004515	PGLYRP1	0.0160665	0.129169	0.901012	0.951784	Not-significant
SL000550	SERPINA5	-0.0161171	0.131042	0.902113	0.951784	Not-significant
SL003191	PPBP	-0.00769296	0.062735	0.902403	0.951784	Not-significant
SL002505	NPPA	-0.00766017	0.0646505	0.905683	0.954109	Not-significant
SL003800	KLK4	0.00758068	0.0643368	0.906204	0.954109	Not-significant
SL004327	TNFSF13B	-0.00822587	0.0710059	0.907773	0.95492	Not-significant
SL004301	XRCC6	0.0119482	0.105585	0.909903	0.95617	Not-significant
SL004159	TNFRSF10D	-0.00716708	0.0638041	0.910562	0.95617	Not-significant
SL005219	SIGLEC9	-0.0150066	0.136286	0.912321	0.957176	Not-significant
SL000346	CTSH	0.00671617	0.0640669	0.91651	0.957672	Not-significant
SL000563	CCL5	0.00664057	0.0635154	0.916732	0.957672	Not-significant
SL000357	F9	-0.00651581	0.0625611	0.917049	0.957672	Not-significant
SL000592	TIMP2	-0.00652204	0.0628849	0.917396	0.957672	Not-significant
SL003310	VEGFA	0.00881649	0.0851504	0.917534	0.957672	Not-significant
SL000426	FN1	-0.00974916	0.0942362	0.917602	0.957672	Not-significant
SL000338	CAST	0.00700458	0.0706113	0.92098	0.960359	Not-significant
SL005228	ULBP2	0.00689515	0.0704702	0.922055	0.960642	Not-significant
SL001726	CSF2	0.00588899	0.0647788	0.927565	0.965106	Not-significant
SL007272	HK2	-0.0145946	0.161414	0.927956	0.965106	Not-significant
SL000009	ERBB2	-0.00621189	0.0707896	0.930074	0.966468	Not-significant
SL005233	EDA2R	-0.00548224	0.0640319	0.931771	0.966687	Not-significant
SL004457	SERPINE2	0.0107011	0.125231	0.931903	0.966687	Not-significant
SL011532	ETHE1	0.00966369	0.115331	0.933223	0.967217	Not-significant
SL017614	AKT1 AKT2 AKT3	0.00522635	0.0637427	0.934654	0.967861	Not-significant
SL011100	CD226	0.00518806	0.0647475	0.936136	0.968556	Not-significant
SL006197	DNAJC19	-0.00493864	0.0646161	0.939077	0.970758	Not-significant
SL000252	A2M	0.00441661	0.0607897	0.942081	0.972598	Not-significant
SL004305	TOP1	-0.00663212	0.092383	0.942769	0.972598	Not-significant
SL011535	RBM39	-0.00786182	0.110585	0.943324	0.972598	Not-significant
SL004400	F9	0.0043886	0.0626029	0.944112	0.972598	Not-significant
SL000319	C5	0.00432302	0.0643077	0.946403	0.974119	Not-significant
SL007195	CD70	0.00409334	0.0649163	0.949722	0.976694	Not-significant
SL003687	NME1	0.00976693	0.158743	0.95094	0.976811	Not-significant
SL004269	GHRL	0.00653587	0.107393	0.951471	0.976811	Not-significant
SL004355	CCL3L1	0.00377301	0.0638663	0.952891	0.977429	Not-significant
SL005250	CMA1	0.00368266	0.0636693	0.953876	0.9776	Not-significant
SL000601	TF	-0.0036473	0.0642282	0.954715	0.977622	Not-significant
SL006915	IL27 EBI3	-0.00345704	0.0632045	0.956381	0.978489	Not-significant
SL004068	GZMB	0.00342282	0.0646515	0.957778	0.97908	Not-significant
SL004849	IL1RAPL2	0.00497797	0.0970232	0.959081	0.979574	Not-significant
SL002650	PKM2	-0.00822952	0.164503	0.960101	0.979598	Not-significant
SL016828	EGFR	0.0031909	0.0648285	0.960743	0.979598	Not-significant
SL014129	HS6ST1	0.00304972	0.0635892	0.961748	0.979786	Not-significant
SL013989	RSPO2	0.00279358	0.0645413	0.965475	0.982745	Not-significant
SL004850	IL17RA	-0.00260833	0.0647399	0.967862	0.98385	Not-significant
SL010529	UFC1	0.00253786	0.0636739	0.968207	0.98385	Not-significant
SL014208	CRTAM	-0.0033436	0.0905376	0.97054	0.984701	Not-significant
SL017189	KNG1	0.00229018	0.0638936	0.971407	0.984701	Not-significant
SL004367	DKK1	-0.00227188	0.0636263	0.971516	0.984701	Not-significant
SL003177	ICAM2	0.00208482	0.0645161	0.974221	0.986122	Not-significant
SL003674	BCL2L1	-0.00205794	0.0645549	0.974569	0.986122	Not-significant
SL003179	ITGA1 ITGB1	0.00245622	0.0863947	0.977319	0.987834	Not-significant
SL004142	EFNB3	0.00168296	0.0632326	0.978767	0.987834	Not-significant
SL006970	DLL1	0.00206134	0.0785259	0.979058	0.987834	Not-significant
SL005159	EPOR	-0.0016383	0.0639701	0.979568	0.987834	Not-significant
SL007049	CST7	0.00124558	0.0641747	0.984515	0.991986	Not-significant
SL014091	SORCS2	-0.00158455	0.0863069	0.985352	0.991993	Not-significant
SL001753	SIGLEC1	-0.00105582	0.0648825	0.987017	0.992832	Not-significant
SL002524	CD4	-0.000956698	0.0647594	0.988213	0.9932	Not-significant
SL006705	PFDN5	0.000794537	0.0635949	0.990032	0.994192	Not-significant
SL006675	CKAP2	0.000532577	0.0632429	0.993281	0.996617	Not-significant
SL004648	TNFSF14	0.000425114	0.0639572	0.994697	0.9972	Not-significant
SL004349	IFNL2	-0.000318714	0.0647221	0.996071	0.997688	Not-significant
SL006132	LMNB1	0.00025514	0.0646951	0.996853	0.997688	Not-significant
SL010503	MAPKAPK2	9.6677e-05	0.0644692	0.998804	0.998804	Not-significant

## Sheet: S7 Soma repl Age+sex+SU+DMmed
SomaId	Protein	Beta	SE	Pvalue	pval_FDR	P significance
SL012561	REG4	0.708971	0.0545174	1.1538e-38	1.37879e-35	Significant
SL003869	GDF15	0.653149	0.0883588	1.44627e-13	8.64147e-11	Significant
SL005230	UNC5C	0.356825	0.05916	1.62411e-09	6.46938e-07	Significant
SL005357	REG1A	0.409803	0.0752977	5.25548e-08	1.31021e-05	Significant
SL004686	TNFSF15	0.309798	0.0572528	6.26522e-08	1.31021e-05	Significant
SL003764	NCAM1	-0.299554	0.0554491	6.57845e-08	1.31021e-05	Significant
SL003970	PTH	-0.320616	0.0599668	8.96424e-08	1.53032e-05	Significant
SL004661	ACAN	-0.396361	0.0754365	1.48641e-07	2.22033e-05	Significant
SL011049	MASP1	0.288604	0.056282	2.93119e-07	3.89197e-05	Significant
SL008574	OMD	-0.460413	0.0910851	4.30927e-07	5.14957e-05	Significant
SL011509	PYY	0.652987	0.137627	2.08908e-06	0.000213963	Significant
SL007696	CD93	-0.272074	0.0574127	2.14859e-06	0.000213963	Significant
SL010530	OCIAD1	0.267407	0.056782	2.48495e-06	0.000228424	Significant
SL012769	FAM3D	0.283486	0.06056	2.85379e-06	0.000243591	Significant
SL004636	FLT3	0.262618	0.0572869	4.55621e-06	0.000362978	Significant
SL007871	CMPK1	0.263724	0.0578989	5.24089e-06	0.000391429	Significant
SL008909	LGMN	0.258111	0.0568551	5.63053e-06	0.000395793	Significant
SL011069	PRSS27	0.259791	0.0577562	6.85742e-06	0.000453275	Significant
SL004804	CADM3	0.256509	0.057161	7.20688e-06	0.000453275	Significant
SL004337	FGF19	-0.510648	0.115264	9.41254e-06	0.000542455	Significant
SL000337	CAPN1 CAPNS1	-0.260449	0.0588253	9.53269e-06	0.000542455	Significant
SL008810	NEGR1	-0.242517	0.0552781	1.14816e-05	0.000623662	Significant
SL008023	HAPLN1	0.277796	0.063904	1.37956e-05	0.000716771	Significant
SL016566	STK17B	0.246674	0.0568842	1.44816e-05	0.000721061	Significant
SL004556	CD55	-0.239605	0.0559317	1.83659e-05	0.000877889	Significant
SL004865	CDH6	0.238055	0.0559619	2.10111e-05	0.00094451	Significant
SL005491	OPCML	0.247579	0.0582487	2.13404e-05	0.00094451	Significant
SL002823	SELL	-0.250242	0.0591921	2.36177e-05	0.00100797	Significant
SL021043	GDF11 MSTN	-0.240184	0.0570863	2.58342e-05	0.00106455	Significant
SL004097	SMAD3	0.23614	0.056259	2.70028e-05	0.00107561	Significant
SL010381	DKKL1	0.241904	0.057879	2.92189e-05	0.00112634	Significant
SL018256	CHKB	0.238459	0.0576425	3.52102e-05	0.00131488	Significant
SL003542	EHMT2	-0.246102	0.0600079	4.11072e-05	0.00148858	Significant
SL000053	PLAT	-0.245649	0.0601775	4.4635e-05	0.00156879	Significant
SL000324	C8A C8B C8G	0.243515	0.0602109	5.24631e-05	0.00179124	Significant
SL004845	EPHB4	0.231863	0.0574774	5.48386e-05	0.00182034	Significant
SL002704	PTN	-0.176759	0.0441464	6.23027e-05	0.00196778	Significant
SL006528	FAP	-0.24194	0.0605007	6.362e-05	0.00196778	Significant
SL000052	TNNT2	0.229354	0.0573852	6.42205e-05	0.00196778	Significant
SL005572	GSN	-0.357	0.0895078	6.64969e-05	0.0019866	Significant
SL004671	TNFRSF13C	0.233185	0.0594153	8.6853e-05	0.00253145	Significant
SL000396	CYCS	-0.234867	0.0609412	0.000116209	0.00325175	Significant
SL002081	CDH5	-0.293998	0.0763174	0.000117009	0.00325175	Significant
SL004863	TNFRSF19	-0.225002	0.059043	0.000138505	0.00376167	Significant
SL007295	CDH15	0.219429	0.0582218	0.000164002	0.00435517	Significant
SL004070	RPS27A	-0.227148	0.0604165	0.000170114	0.00441928	Significant
SL010467	RGMA	-0.220537	0.0590338	0.000187136	0.00475802	Significant
SL004698	Human-virus	0.222535	0.0598207	0.000199203	0.00487059	Significant
SL006805	CDC42BPB	0.212362	0.05714	0.000201982	0.00487059	Significant
SL005209	NOTCH3	-0.220122	0.059264	0.00020379	0.00487059	Significant
SL010468	RGMB	-0.216626	0.0585752	0.000217086	0.00508662	Significant
SL004720	PPP3R1	0.215549	0.0587645	0.000244447	0.00561758	Significant
SL003524	PDIA3	0.210617	0.0576114	0.000256368	0.00573026	Significant
SL005169	ICAM5	-0.218647	0.059884	0.000261045	0.00573026	Significant
SL006119	TFF3	0.198778	0.0544816	0.000263736	0.00573026	Significant
SL006922	RAD51	0.221555	0.0608861	0.000273871	0.00584421	Significant
SL000605	RPS27A	-0.219965	0.0606467	0.000286733	0.00598288	Significant
SL005178	IL37	0.218279	0.0602359	0.000290383	0.00598288	Significant
SL007756	GDF2	0.215807	0.0600192	0.000323596	0.00648582	Significant
SL003680	AGER	-0.223611	0.062218	0.000325648	0.00648582	Significant
SL013570	DYRK3	0.204175	0.0572755	0.000364159	0.00706373	Significant
SL000582	BIRC5	0.212755	0.0597105	0.000366486	0.00706373	Significant
SL004610	LRP8	-0.21444	0.0604543	0.000389443	0.00738705	Significant
SL003172	CXCL6	0.215258	0.0609794	0.000415538	0.00775888	Significant
SL003657	PPP3CA PPP3R1	-0.211905	0.0602135	0.0004328	0.00795686	Significant
SL004821	S100A4	-0.229023	0.0667337	0.000599376	0.0107696	Significant
SL006992	MATN3	0.206361	0.0601653	0.000603819	0.0107696	Significant
SL004140	EFNA4	0.193595	0.0565664	0.000620636	0.0109068	Significant
SL004712	CXCL12	-0.200467	0.0587263	0.000641162	0.0111042	Significant
SL014470	BCAR3	0.247634	0.0734022	0.00074178	0.0126105	Significant
SL003690	TNFRSF11A	0.195184	0.0579028	0.00074924	0.0126105	Significant
SL008380	CTSZ	0.195699	0.0581978	0.000771954	0.0128123	Significant
SL004557	CD59	-0.187786	0.0561486	0.000824474	0.013269	Significant
SL012108	PLCG1	0.200336	0.0599199	0.000827578	0.013269	Significant
SL000519	CCL3	-0.200861	0.0601081	0.000832782	0.013269	Significant
SL000493	LDHB	-0.203583	0.0610168	0.000848355	0.0133393	Significant
SL016129	FAM107B	0.201964	0.0607385	0.000883739	0.0136797	Significant
SL010371	ENTPD1	0.19303	0.058102	0.000892902	0.0136797	Significant
SL009400	CHRDL1	-0.156547	0.0472471	0.000921783	0.0139434	Significant
SL004855	CNTN1	-0.193597	0.058633	0.000960498	0.0143474	Significant
SL004335	FGF17	0.196862	0.059782	0.000991226	0.0146236	Significant
SL004326	TNFSF18	0.192833	0.059409	0.00117098	0.017065	Significant
SL013872	LRP1B	-0.193437	0.0600227	0.00126972	0.0182809	Significant
SL003169	CXCL5	0.253817	0.0789324	0.00130163	0.0185173	Significant
SL010488	ABL2	0.236534	0.0737364	0.00133737	0.0188019	Significant
SL010384	SPOCK1	-0.192914	0.0602048	0.00135392	0.0188131	Significant
SL005231	UNC5D	-0.172023	0.0539956	0.00144323	0.0198237	Significant
SL010379	SEMA3A	0.191254	0.060257	0.00150372	0.0202973	Significant
SL000320	C5	0.201207	0.0634236	0.00151168	0.0202973	Significant
SL010465	MATN2	-0.330936	0.104564	0.00155132	0.0205239	Significant
SL004152	IL18R1	0.190609	0.0603207	0.00157806	0.0205239	Significant
SL011180	HK1	0.182234	0.0577265	0.00159481	0.0205239	Significant
SL001737	SFN	0.22122	0.0700861	0.00159726	0.0205239	Significant
SL007752	DAPK2	0.179411	0.0571376	0.00168958	0.0214793	Significant
SL008760	SLITRK1	0.178794	0.0573289	0.00181621	0.0225518	Significant
SL005630	PSMA6	-0.190674	0.0611783	0.00182893	0.0225518	Significant
SL003919	KLK14	0.183149	0.0587688	0.00183056	0.0225518	Significant
SL000055	CDH1	0.252552	0.0812263	0.00187571	0.0228722	Significant
SL000497	LAMA1 LAMB1 LAMC1	0.18618	0.0603376	0.00203122	0.0245183	Significant
SL000002	VEGFA	0.18637	0.0606486	0.00211949	0.0248933	Significant
SL004910	ALDOA	-0.215099	0.0701254	0.00215963	0.0248933	Significant
SL000006	SERPINE1	-0.20211	0.0658925	0.0021603	0.0248933	Significant
SL005059	TGFBR3	-0.188344	0.0614292	0.00216921	0.0248933	Significant
SL004823	PPIA	-0.187173	0.0610553	0.00217207	0.0248933	Significant
SL010349	FN1	-0.18483	0.0603321	0.00218728	0.0248933	Significant
SL010469	HFE2	-0.234899	0.0769215	0.00226002	0.0254786	Significant
SL004338	FGF20	-0.185337	0.0610302	0.00239093	0.0267025	Significant
SL011549	ARID3A	-0.185487	0.0612682	0.00246624	0.0272885	Significant
SL004330	CD22	0.180223	0.0604621	0.00287527	0.0315225	Significant
SL005208	RTN4R	0.176652	0.0594727	0.00297512	0.0323207	Significant
SL002644	EGFR	-0.176514	0.0598547	0.00318758	0.0341005	Significant
SL005210	NRCAM	-0.174182	0.0590803	0.00319603	0.0341005	Significant
SL004154	L1CAM	-0.174772	0.059905	0.00352876	0.0373174	Significant
SL010520	AURKB	0.177456	0.0609501	0.00359698	0.0377051	Significant
SL001797	KLK6	0.170233	0.0586549	0.00370462	0.0384048	Significant
SL000308	SERPING1	-0.170389	0.0587487	0.003728	0.0384048	Significant
SL002541	TNFSF11	0.176335	0.0613411	0.00404464	0.0413106	Significant
SL004869	CA13	-0.173189	0.0607951	0.00438925	0.0444505	Significant
SL005764	CD163	0.171843	0.0604096	0.00444616	0.0446484	Significant
SL014229	CD83	0.172308	0.0606457	0.00449412	0.044754	Significant
SL004844	EPHA5	-0.171433	0.0604473	0.00456728	0.0451066	Significant
SL004258	ADIPOQ	-0.211159	0.0745617	0.0046257	0.0453091	Significant
SL000408	EPO	0.169952	0.0601492	0.00472056	0.0456598	Significant
SL004925	AGR2	0.202202	0.0715929	0.00473792	0.0456598	Significant
SL010376	MMEL1	0.197094	0.0699545	0.00484042	0.0462744	Significant
SL001888	SLPI	-0.158069	0.0564148	0.00508014	0.0481807	Significant
SL004723	HDAC8	0.16009	0.0573195	0.00522318	0.0491301	Significant
SL013240	CRK	-0.163826	0.0587083	0.00526247	0.0491301	Significant
SL016555	PDE11A	0.161424	0.0580565	0.00542808	0.0502834	Significant
SL004811	TAGLN2	-0.169172	0.0611717	0.00568308	0.0520553	Significant
SL006542	FCN2	0.162154	0.0586626	0.00570649	0.0520553	Significant
SL013490	BOC	0.166557	0.060406	0.00582822	0.0524065	Significant
SL014269	KIR3DL2	-0.168582	0.0611458	0.00583269	0.0524065	Significant
SL004081	DCN	0.164686	0.0598054	0.0058926	0.0525497	Significant
SL008381	CTSF	0.167008	0.0608242	0.00603712	0.0534397	Significant
SL003197	CCL25	-0.166287	0.0608815	0.00630803	0.0551889	Significant
SL007181	TYK2	0.166639	0.0610324	0.0063271	0.0551889	Significant
SL005194	JAM3	-0.162957	0.0597619	0.00639562	0.055264	Significant
SL008611	NAAA	0.202809	0.0744227	0.00642819	0.055264	Significant
SL008936	CHL1	-0.160485	0.0589987	0.00652534	0.0555488	Significant
SL004296	AK1	-0.164735	0.0605936	0.00655429	0.0555488	Significant
SL004009	RAC1	-0.171571	0.0633445	0.00675795	0.0568715	Significant
SL005629	NAGK	-0.157685	0.0584005	0.0069327	0.057897	Significant
SL006803	ANGPTL3	-0.164533	0.0609843	0.0069767	0.057897	Significant
SL005172	IGFBP6	-0.149762	0.0555868	0.00705591	0.0581504	Significant
SL004864	CDH12	-0.163966	0.061364	0.00753942	0.0617096	Significant
SL005188	IL5RA	0.159763	0.0603664	0.00813185	0.0661059	Significant
SL000383	CKM	-0.154815	0.0586403	0.00828877	0.0669262	Significant
SL004362	CLEC11A	-0.15596	0.0591905	0.00841682	0.0672393	Significant
SL016128	TXNDC12	-0.158868	0.060316	0.00844008	0.0672393	Significant
SL014469	SHC1	-0.183937	0.0699048	0.0085071	0.0673244	Significant
SL015510	ISG15	-0.165982	0.0631787	0.00860941	0.0676858	Significant
SL018938	SUMO3	-0.16026	0.0610874	0.00870431	0.0679846	Significant
SL005403	LMAN2	0.152867	0.058407	0.00886372	0.068201	Significant
SL004676	IGFBP5	-0.158678	0.0606491	0.008888	0.068201	Significant
SL007311	SNAP25	0.152498	0.0583001	0.00890322	0.068201	Significant
SL007640	CLEC7A	-0.158465	0.0607073	0.00904584	0.0688521	Significant
SL007056	BMP10	-0.159304	0.0611996	0.00924068	0.0697934	Significant
SL004652	WIF1	-0.158504	0.0609319	0.00928632	0.0697934	Significant
SL014029	SPHK2	0.15586	0.0600153	0.00940426	0.0702381	Significant
SL000573	APCS	-0.147747	0.0570977	0.00966436	0.0710352	Significant
SL006268	NSFL1C	-0.158018	0.0610869	0.00968789	0.0710352	Significant
SL008402	LYPD3	0.149427	0.057767	0.00968931	0.0710352	Significant
SL002522	RB1	0.154228	0.0597362	0.00982825	0.0716144	Significant
SL000134	MET	-0.152473	0.0593069	0.010143	0.07346	Significant
SL003643	GSTP1	-0.15548	0.0605478	0.0102321	0.0736589	Significant
SL009089	BCAN	-0.166554	0.0651347	0.0105559	0.0751602	Significant
SL010489	CAMK1	0.148978	0.0582693	0.0105665	0.0751602	Significant
SL007828	NRG4	-0.155677	0.0609751	0.0106762	0.0753898	Significant
SL004466	SERPIND1	0.151966	0.0595587	0.0107249	0.0753898	Significant
SL005196	LSAMP	-0.149255	0.0587888	0.0111222	0.0777256	Significant
SL006460	GP1BA	-0.153504	0.0610364	0.0119049	0.0827115	Significant
SL008122	DUSP3	-0.153249	0.0610199	0.0120232	0.0830502	Significant
SL004340	FGF6	-0.153078	0.0613124	0.0125361	0.0860953	Significant
SL013754	RASA1	0.152289	0.0612289	0.0128753	0.08792	Significant
SL005675	ATP5B	0.149599	0.0602136	0.0129746	0.0880945	Significant
SL005679	TPT1	-0.151022	0.060956	0.0132287	0.0893121	Significant
SL014070	SLITRK5	-0.139131	0.056784	0.0142781	0.0956352	Significant
SL000554	PRKCD	0.174663	0.0713201	0.0143253	0.0956352	Significant
SL000020	APOB	-0.148133	0.0606461	0.0145826	0.0968123	Significant
SL011499	PPY	0.15052	0.0617584	0.0147996	0.0972342	Significant
SL007869	PPIB	0.142677	0.0585457	0.0148089	0.0972342	Significant
SL011202	NAPA	-0.146376	0.0603728	0.0153277	0.100091	Significant
SL007207	THBS4	-0.283546	0.117287	0.0156261	0.101198	Significant
SL004363	CLEC11A	-0.141762	0.0586619	0.0156667	0.101198	Significant
SL013488	CLEC1B	-0.146483	0.0607699	0.0159328	0.102364	Significant
SL004352	IL17F	0.144504	0.0601726	0.0163284	0.104344	Significant
SL004924	EIF4H	-0.145831	0.0610596	0.0169245	0.106791	Significant
SL000525	MMP7	0.152221	0.0637464	0.0169443	0.106791	Significant
SL001947	MIA	-0.175484	0.0735117	0.0169792	0.106791	Significant
SL003349	HIF1A	0.136475	0.0572946	0.0172193	0.107733	Significant
SL006114	ROR1	-0.129374	0.0546648	0.0179486	0.111221	Significant
SL007680	ROBO2	-0.139815	0.059084	0.0179629	0.111221	Significant
SL011809	DCTPP1	-0.141914	0.0600716	0.0181563	0.111839	Significant
SL000480	IL4	0.143466	0.0608924	0.0184697	0.113186	Significant
SL005703	NOTCH1	-0.137271	0.0583541	0.0186536	0.113599	Significant
SL006920	MAPK14	-0.20249	0.0861405	0.0187385	0.113599	Significant
SL004737	TPM1	0.143799	0.0612164	0.0188222	0.113599	Significant
SL000645	MMP10	0.140512	0.0598667	0.0189207	0.113619	Significant
SL000424	FGA FGB FGG	0.123275	0.0527645	0.0194745	0.116036	Significant
SL018629	RNF43	0.136864	0.0586016	0.0195173	0.116036	Significant
SL000048	PROC	0.137102	0.0590146	0.0201693	0.119318	Significant
SL003198	TNC	-0.161427	0.0695415	0.0202705	0.119326	Significant
SL008639	IDS	-0.136157	0.0591021	0.021236	0.124397	Significant
SL010528	UFM1	-0.139377	0.0605757	0.0213991	0.124741	Significant
SL008143	UBE2N	-0.139683	0.0609614	0.0219441	0.126046	Significant
SL017289	UBB	-0.137718	0.0601639	0.0220767	0.126046	Significant
SL005694	PRDX6	-0.147326	0.0643693	0.0220929	0.126046	Significant
SL000406	CCL11	0.135779	0.0593314	0.0221094	0.126046	Significant
SL003184	LEPR	0.138944	0.0607332	0.0221504	0.126046	Significant
SL000398	CYP3A4	-0.135048	0.0591792	0.0224878	0.12736	Significant
SL003190	CCL15	0.152539	0.0676448	0.0241336	0.136036	Significant
SL010504	MAPKAPK5	-0.138118	0.0614424	0.0245808	0.137907	Significant
SL003060	FGFR1	-0.133449	0.0594834	0.024867	0.13886	Significant
SL003792	GRB2	-0.136983	0.061206	0.0252174	0.140118	Significant
SL000039	CXCL8	0.135957	0.0608274	0.0254091	0.140118	Significant
SL011533	SGTA	-0.136118	0.0609139	0.025444	0.140118	Significant
SL011768	NUDCD3	-0.136206	0.061189	0.0260154	0.142146	Significant
SL000104	BCL2	-0.135926	0.0610775	0.0260502	0.142146	Significant
SL004751	HMOX2	-0.136096	0.0613512	0.0265339	0.143765	Significant
SL001691	FGF7	-0.132601	0.059797	0.0265874	0.143765	Significant
SL000323	C7	0.133732	0.0604826	0.0270307	0.144891	Significant
SL009629	MBD4	-0.135558	0.061344	0.027119	0.144891	Significant
SL008588	CD84	-0.135258	0.0612243	0.0271594	0.144891	Significant
SL017424	C10orf54	-0.131586	0.0600123	0.0283323	0.150476	Significant
SL004689	WISP1	0.129431	0.0591036	0.0285317	0.150542	Significant
SL003744	LGALS3	0.12394	0.0566194	0.0285967	0.150542	Significant
SL012188	EPS15L1	-0.143279	0.0655831	0.028911	0.151529	Significant
SL006550	ECM1	0.132493	0.060826	0.0293892	0.153363	Significant
SL006998	PDPK1	-0.132368	0.0608812	0.0296901	0.15426	Significant
SL003916	KLK12	0.129955	0.059866	0.029949	0.154394	Significant
SL010368	IDUA	0.132129	0.0608767	0.0299743	0.154394	Significant
SL011508	ADCYAP1	-0.166003	0.0766058	0.0302365	0.154577	Significant
SL005308	PSME3	-0.131825	0.0608797	0.0303619	0.154577	Significant
SL003341	FGG	0.124034	0.057294	0.030398	0.154577	Significant
SL008837	CD63	0.131823	0.0610147	0.0307334	0.155341	Significant
SL004843	EFNA2	-0.134646	0.0623495	0.0308083	0.155341	Significant
SL005688	YWHAZ	-0.187172	0.087106	0.0316513	0.158882	Significant
SL003440	PLA2G7	-0.125056	0.0582413	0.0317764	0.158882	Significant
SL000382	CKB CKM	-0.123804	0.0578155	0.0322449	0.160553	Significant
SL005574	ACY1	0.175986	0.0823475	0.0325885	0.16105	Significant
SL000530	OSM	0.158636	0.0742401	0.0326142	0.16105	Significant
SL006480	PRSS3	0.139844	0.0655352	0.0328525	0.161141	Significant
SL003918	KLK13	0.123328	0.0578114	0.0329023	0.161141	Significant
SL014896	ANK2	0.129798	0.0611529	0.0337944	0.164834	Significant
SL002075	IFNA2	0.127671	0.060302	0.0342438	0.16608	Significant
SL004155	PDGFRB	-0.128641	0.0607887	0.0343278	0.16608	Significant
SL003679	IGF2R	-0.127646	0.0604729	0.0347901	0.167638	Significant
SL007206	THBS2	0.127412	0.0606852	0.0357673	0.171654	Significant
SL010461	FCGR1A	-0.128127	0.0613029	0.0366122	0.174536	Significant
SL008945	TGM3	-0.124734	0.0596947	0.0366599	0.174536	Significant
SL010500	LYN	-0.215203	0.10318	0.0370061	0.175485	Significant
SL020171	HHLA2	0.123807	0.0599414	0.0388785	0.183145	Significant
SL005687	EIF5A	-0.125949	0.0609938	0.0389278	0.183145	Significant
SL004771	AURKA	-0.121355	0.0589166	0.0394201	0.184733	Significant
SL003307	IL2RG	-0.125911	0.0612329	0.0397578	0.185588	Significant
SL007266	PSMD7	-0.123756	0.0602465	0.0399602	0.185807	Significant
SL008904	LYVE1	-0.124523	0.0607946	0.0405346	0.187747	Significant
SL010463	GPC2	-0.125521	0.061409	0.0409518	0.188948	Significant
SL000339	CA2	-0.123891	0.0607277	0.04134	0.190005	Significant
SL000158	FOLH1	-0.124635	0.0612017	0.0417032	0.19094	Significant
SL000468	IGHM IGJ IGK@ IGL@	-0.129739	0.0642525	0.0434659	0.197567	Significant
SL004752	FAM107A	0.121303	0.0600791	0.0434813	0.197567	Significant
SL005221	SCARF1	-0.127353	0.0631558	0.0437482	0.198027	Significant
SL005160	ESAM	-0.119201	0.0592035	0.0440719	0.19874	Significant
SL005430	SECTM1	0.26216	0.130609	0.0447267	0.200842	Significant
SL003192	CFP	-0.122849	0.0612459	0.0448743	0.200842	Significant
SL004016	CXCL16	0.116194	0.0580356	0.0452721	0.201866	Significant
SL010348	FN1	-0.121288	0.0609179	0.0464797	0.206481	Significant
SL004101	SMAD2	-0.120669	0.0607361	0.0469469	0.207173	Significant
SL014130	CHST6	-0.121704	0.061267	0.0469823	0.207173	Significant
SL003199	TIE1	-0.118738	0.0600161	0.0478793	0.210352	Significant
SL004795	HSD17B10	-0.120357	0.0609054	0.0481395	0.210721	Significant
SL000528	POR	0.120022	0.0608251	0.0484694	0.21139	Significant
SL007274	EFNB2	-0.10939	0.0555255	0.0488281	0.21146	Significant
SL004718	KPNA2	-0.119845	0.0608761	0.0489909	0.21146	Significant
SL004639	NTRK3	-0.132947	0.0675508	0.0490564	0.21146	Significant
SL000461	IGHE IGK@ IGL@	0.118623	0.0603092	0.0491932	0.21146	Significant
SL004637	MST1R	0.119569	0.0609027	0.049614	0.212492	Significant
SL000309	C1QA C1QB C1QC	-0.11969	0.061011	0.0497888	0.212492	Significant
SL007025	JAK2	-0.115264	0.0588675	0.0502267	0.213597	Not-significant
SL010519	ZAP70	0.115804	0.0593888	0.0511847	0.216254	Not-significant
SL004714	LIFR	0.291429	0.149475	0.0512133	0.216254	Not-significant
SL008591	TFF1	-0.115781	0.0594946	0.0516453	0.217271	Not-significant
SL004724	KAT6A	0.118255	0.0608107	0.0518178	0.217271	Not-significant
SL019978	IFNA7	-0.118609	0.0610701	0.0521146	0.217752	Not-significant
SL007022	SYNCRIP	0.159656	0.082278	0.0523252	0.21787	Not-significant
SL008360	FLRT2	-0.18703	0.0964872	0.0525759	0.218153	Not-significant
SL017328	MYBPC1	0.116734	0.060418	0.0533465	0.220585	Not-significant
SL014294	EPHA10	-0.116646	0.0609914	0.0558134	0.228849	Not-significant
SL006610	ADAMTS13	-0.115112	0.0601975	0.0558463	0.228849	Not-significant
SL006777	FETUB	-0.110746	0.0579613	0.0560439	0.228849	Not-significant
SL004654	GZMH	-0.116827	0.0611726	0.0561596	0.228849	Not-significant
SL000558	F2	-0.116628	0.0611038	0.0563026	0.228849	Not-significant
SL000268	PLG	0.113642	0.0597486	0.0571716	0.230832	Not-significant
SL000088	TGFB2	-0.133068	0.0699639	0.0571768	0.230832	Not-significant
SL007560	STAB2	0.111701	0.0588033	0.0574891	0.231311	Not-significant
SL009791	HNRNPAB	0.113145	0.0597852	0.0584218	0.23378	Not-significant
SL009412	DKK3	-0.0976555	0.0516156	0.0584939	0.23378	Not-significant
SL000437	HP	0.145395	0.0770475	0.0591489	0.23561	Not-significant
SL003974	PROC	0.119392	0.0634835	0.0600158	0.237306	Not-significant
SL011770	LCMT1	0.115118	0.0612407	0.0601411	0.237306	Not-significant
SL011211	EIF4G2	-0.114789	0.0610729	0.0601704	0.237306	Not-significant
SL000022	FGA FGB FGG	0.110026	0.058813	0.0613768	0.240615	Not-significant
SL006917	LYN	-0.156467	0.083649	0.0614121	0.240615	Not-significant
SL003930	HPGD	0.110855	0.0594967	0.0624323	0.243812	Not-significant
SL005229	ULBP3	-0.113572	0.0612726	0.063803	0.248354	Not-significant
SL010515	RPS6KA3	-0.112452	0.0608188	0.0644628	0.250107	Not-significant
SL004687	TSLP	-0.112725	0.0612146	0.0655516	0.253251	Not-significant
SL011769	ANP32B	-0.110839	0.0602434	0.0657905	0.253251	Not-significant
SL004334	FGF16	-0.112376	0.061112	0.0659378	0.253251	Not-significant
SL014488	VAV1	-0.111684	0.0607769	0.0661206	0.253251	Not-significant
SL000344	CTSD	0.107157	0.0583912	0.0664812	0.253818	Not-significant
SL001938	INHBA	-0.109783	0.0600479	0.06751	0.256925	Not-significant
SL005202	MST1	-0.110407	0.0604723	0.0678885	0.257545	Not-significant
SL008416	MRC2	-0.109909	0.060266	0.0681917	0.257798	Not-significant
SL000007	ESR1	0.111759	0.0613498	0.0685061	0.257798	Not-significant
SL018971	ZNRF3	-0.146001	0.0801749	0.0686023	0.257798	Not-significant
SL011068	IL17RC	0.11028	0.0606805	0.0691577	0.25907	Not-significant
SL014096	LRRTM1	-0.133915	0.0737873	0.0695432	0.2597	Not-significant
SL005179	IL36B	-0.110757	0.0612244	0.0704462	0.262253	Not-significant
SL004866	CA1	-0.109254	0.0605473	0.0711612	0.264091	Not-significant
SL014009	HDGFRP2	-0.110336	0.0611942	0.0713819	0.264091	Not-significant
SL006694	CNDP1	0.10457	0.0582047	0.0724019	0.267038	Not-significant
SL003168	CCL27	-0.107463	0.0598851	0.072736	0.267444	Not-significant
SL007356	NOTCH2	0.110165	0.0614997	0.0732444	0.268488	Not-significant
SL005789	STC1	-0.101451	0.0567123	0.0736342	0.269091	Not-significant
SL009045	ENPP7	0.108343	0.0608668	0.0750763	0.273525	Not-significant
SL004345	GDF11	0.109047	0.0613702	0.0755903	0.274561	Not-significant
SL000316	C4A C4B	-0.108478	0.0611973	0.0762948	0.275098	Not-significant
SL009768	CBX5	0.10874	0.0613617	0.0763762	0.275098	Not-significant
SL004183	CDH3	0.106459	0.0601051	0.0765263	0.275098	Not-significant
SL003648	GDI2	-0.120955	0.0683202	0.0766592	0.275098	Not-significant
SL006108	CD5L	-0.106207	0.0603296	0.0783326	0.280262	Not-significant
SL000347	SERPINA6	0.107194	0.0609495	0.0786231	0.280461	Not-significant
SL016549	PRKAA2 PRKAB2 PRKAG1	-0.10688	0.0611153	0.0803222	0.28567	Not-significant
SL004837	INHBA INHBB	-0.106938	0.0614122	0.0816293	0.28938	Not-significant
SL009431	HINT1	-0.105859	0.0608366	0.0818497	0.28938	Not-significant
SL000427	CX3CL1	-0.100537	0.0581746	0.0839524	0.295612	Not-significant
SL017610	CXCL3 CXCL2	0.101842	0.0589587	0.0841071	0.295612	Not-significant
SL013928	PPIE	-0.105226	0.0610222	0.0846383	0.296606	Not-significant
SL003176	CCL1	0.104396	0.0606026	0.0849563	0.296767	Not-significant
SL003041	PF4	-0.16223	0.0942438	0.0851809	0.296767	Not-significant
SL000051	CRP	-0.102156	0.0594417	0.0856885	0.297309	Not-significant
SL003862	CD40LG	-0.105464	0.0614325	0.0860243	0.297309	Not-significant
SL007179	EPHB2	-0.0995404	0.0579926	0.0860828	0.297309	Not-significant
SL007173	GRN	0.101221	0.059102	0.0867759	0.298839	Not-significant
SL004306	UBE2I	-0.104129	0.0609352	0.0874787	0.299326	Not-significant
SL007059	LY86	0.130788	0.0765679	0.0876107	0.299326	Not-significant
SL001717	IL10	0.105072	0.0615375	0.0877386	0.299326	Not-significant
SL000441	HGF	0.103945	0.0609123	0.0879192	0.299326	Not-significant
SL004747	APOM	-0.102276	0.0599919	0.0882254	0.299515	Not-significant
SL010454	CNTN4	-0.102103	0.0600579	0.0891181	0.301689	Not-significant
SL003166	ALCAM	-0.0975667	0.0574688	0.0895579	0.302321	Not-significant
SL005034	RAN	-0.166991	0.0984496	0.0898471	0.302443	Not-significant
SL007620	IL12RB2	-0.102284	0.0604133	0.0904419	0.303491	Not-significant
SL003793	MAP2K1	0.103459	0.0611497	0.0906664	0.303491	Not-significant
SL003329	CCL14	-0.0956004	0.0565885	0.0911437	0.304119	Not-significant
SL003323	CCL18	-0.0997385	0.059078	0.091363	0.304119	Not-significant
SL004939	PTPN1	0.0998623	0.0592311	0.0918005	0.304679	Not-significant
SL003173	CXCL1	0.141295	0.0839086	0.092197	0.304679	Not-significant
SL000458	IFNGR1	-0.101667	0.0604317	0.0925022	0.304679	Not-significant
SL003761	PTEN	-0.103234	0.0613726	0.0925509	0.304679	Not-significant
SL000250	SERPINF2	0.234848	0.140049	0.0935637	0.306822	Not-significant
SL005215	CD33	0.102025	0.06087	0.0937154	0.306822	Not-significant
SL000474	IL16	-0.101968	0.0610032	0.0946207	0.307368	Not-significant
SL004759	EIF5	-0.102341	0.0612702	0.0948555	0.307368	Not-significant
SL004812	TPI1	-0.116461	0.0697341	0.0949062	0.307368	Not-significant
SL000509	LTBR	0.108256	0.0648222	0.0949111	0.307368	Not-significant
SL001718	IL13	0.101856	0.0611297	0.095668	0.308982	Not-significant
SL018921	N6AMT1	-0.100607	0.0606052	0.0969069	0.31155	Not-significant
SL005184	IL12B IL23A	0.0966072	0.0582094	0.0969846	0.31155	Not-significant
SL005213	RELT	-0.090465	0.0546163	0.097646	0.312834	Not-significant
SL005846	MSN	-0.101343	0.0612335	0.0979187	0.312869	Not-significant
SL007228	PRKCI	-0.100398	0.0611919	0.100857	0.321398	Not-significant
SL000319	C5	0.100348	0.0614416	0.102421	0.325183	Not-significant
SL003774	BCL2L2	0.100022	0.0612721	0.102589	0.325183	Not-significant
SL002078	TGFBR2	0.0992479	0.0610779	0.104175	0.329337	Not-significant
SL018625	TLR4 LY96	0.0961446	0.0592458	0.10463	0.329475	Not-significant
SL010510	PAK7	0.0985701	0.0607649	0.10477	0.329475	Not-significant
SL010502	MAPK8	-0.0988984	0.0611076	0.105569	0.331117	Not-significant
SL000449	DNAJB1	-0.149896	0.0927864	0.106203	0.332231	Not-significant
SL001996	ANGPT2	-0.0953071	0.0592976	0.107996	0.336958	Not-significant
SL000586	F2	-0.0973233	0.0606442	0.108532	0.33775	Not-significant
SL009207	DCTN2	-0.0965079	0.0603119	0.109566	0.340083	Not-significant
SL000124	MMP2	-0.0892243	0.0559725	0.110919	0.342275	Not-significant
SL005730	PDE2A	0.0941841	0.0591148	0.111107	0.342275	Not-significant
SL007136	CEBPB	0.0963044	0.0604644	0.111217	0.342275	Not-significant
SL004492	TLR2	0.0975242	0.0613521	0.111929	0.342275	Not-significant
SL004940	PTPN6	-0.0970576	0.0610705	0.111999	0.342275	Not-significant
SL010455	CNTN5	-0.0964251	0.0607084	0.112211	0.342275	Not-significant
SL004815	YWHAB	-0.169223	0.106561	0.112278	0.342275	Not-significant
SL003990	FGFR2	-0.10989	0.0694103	0.113378	0.344304	Not-significant
SL002763	KLK11	-0.0943008	0.0596161	0.113695	0.344304	Not-significant
SL003328	CFI	0.0940691	0.0594881	0.113808	0.344304	Not-significant
SL000142	TYMS	-0.0959971	0.0608787	0.114828	0.345658	Not-significant
SL004765	MAPKAPK3	0.0962864	0.0610671	0.114857	0.345658	Not-significant
SL000633	FASLG	-0.096504	0.0612499	0.115123	0.345658	Not-significant
SL003951	BDNF	-0.0961327	0.0610905	0.115577	0.346152	Not-significant
SL007361	CLC	0.0925757	0.0589491	0.116314	0.347488	Not-significant
SL007471	COLEC12	-0.0935237	0.0598025	0.117847	0.351189	Not-significant
SL010522	CDK8 CCNC	0.0952181	0.0610434	0.118797	0.35314	Not-significant
SL003655	TKT	-0.11038	0.0708371	0.119179	0.353398	Not-significant
SL004151	IL15RA	-0.0925413	0.0595151	0.119965	0.354677	Not-significant
SL005392	ARSA	0.0901938	0.0580429	0.120204	0.354677	Not-significant
SL001945	SELE	0.11243	0.0724818	0.120867	0.355002	Not-significant
SL000638	CDH2	-0.0954325	0.0615308	0.120909	0.355002	Not-significant
SL014008	FUT5	0.114913	0.0742759	0.121836	0.356847	Not-significant
SL010512	PIK3CA PIK3R1	-0.0941798	0.0609408	0.122242	0.357163	Not-significant
SL000428	CGA FSHB	0.0555412	0.0360837	0.123747	0.359837	Not-significant
SL001943	IL6R	-0.136202	0.08849	0.12376	0.359837	Not-significant
SL003167	CXCL13	-0.0915493	0.0597159	0.125256	0.363302	Not-significant
SL005189	IL7R	-0.114672	0.0748846	0.12569	0.36368	Not-significant
SL003304	IGF1R	-0.113188	0.0740972	0.126621	0.365487	Not-significant
SL005200	MICB	-0.0929962	0.0612107	0.128692	0.37057	Not-significant
SL004726	CD97	0.0924146	0.0610011	0.129781	0.371631	Not-significant
SL010617	TPSB2	0.129084	0.0852374	0.129924	0.371631	Not-significant
SL012395	NTN1	-0.0901693	0.0595819	0.130187	0.371631	Not-significant
SL004649	TNFSF4	-0.108323	0.0716511	0.130581	0.371631	Not-significant
SL000133	CCL20	-0.0919643	0.0608816	0.130905	0.371631	Not-significant
SL005725	GRAP2	0.0969807	0.064206	0.130926	0.371631	Not-significant
SL001721	PECAM1	0.0917209	0.0611471	0.133613	0.377615	Not-significant
SL008099	CAPG	-0.0913688	0.0609283	0.133715	0.377615	Not-significant
SL004118	ACP5	0.116839	0.0779661	0.133982	0.377615	Not-significant
SL010521	BTK	-0.0911297	0.0608664	0.134339	0.37773	Not-significant
SL005361	APOD	0.0892714	0.0599976	0.136773	0.383671	Not-significant
SL004852	CD274	-0.0902547	0.0611527	0.139973	0.391728	Not-significant
SL004588	IL1RAP	0.0886017	0.060127	0.140596	0.392552	Not-significant
SL004733	LRP1	-0.105236	0.0715891	0.141561	0.394201	Not-significant
SL016567	MAP3K7 TAB1	0.0851982	0.0579994	0.141846	0.394201	Not-significant
SL004182	PLA2G5	0.0895164	0.0610476	0.142556	0.394524	Not-significant
SL010616	PTPN11	-0.0891972	0.0608535	0.142711	0.394524	Not-significant
SL008759	GP6	-0.0896425	0.0611944	0.142953	0.394524	Not-significant
SL007336	SET	-0.155294	0.106299	0.144037	0.396172	Not-significant
SL003522	ERP29	0.0942379	0.0645341	0.144213	0.396172	Not-significant
SL003700	BAD	-0.125378	0.0859645	0.144707	0.396617	Not-significant
SL001905	MSLN	-0.0880165	0.0605948	0.146351	0.400204	Not-significant
SL001802	IFNG	0.0880628	0.0608207	0.147642	0.402814	Not-significant
SL004348	IFNL1	-0.0916992	0.0636863	0.149907	0.407247	Not-significant
SL007281	MAPK12	-0.104519	0.0727234	0.150658	0.407247	Not-significant
SL005220	SHH	0.0874116	0.0608613	0.150933	0.407247	Not-significant
SL011404	PDE4D	0.0849255	0.0591355	0.150969	0.407247	Not-significant
SL009868	SSRP1	0.088226	0.061434	0.150971	0.407247	Not-significant
SL006913	FYN	-0.0864312	0.0602523	0.151433	0.407499	Not-significant
SL004438	CST6	-0.110151	0.0768513	0.151773	0.407499	Not-significant
SL008158	HIST1H3A	-0.0867682	0.060584	0.152088	0.407499	Not-significant
SL005236	NOV	0.0872584	0.061203	0.153949	0.411564	Not-significant
SL000584	TGFB1	0.0870726	0.0612122	0.154889	0.413154	Not-significant
SL005193	JAM2	0.133962	0.0949278	0.158185	0.419946	Not-significant
SL010516	SRC	-0.0849317	0.0602133	0.158388	0.419946	Not-significant
SL006088	SPHK1	-0.121378	0.0863031	0.1596	0.419946	Not-significant
SL001997	IL1R1	0.135582	0.0964171	0.159664	0.419946	Not-significant
SL007429	GPNMB	-0.0850116	0.0604695	0.159766	0.419946	Not-significant
SL005156	NBL1	-0.074837	0.0532453	0.159868	0.419946	Not-significant
SL004867	CA3	-0.0799175	0.0568637	0.159896	0.419946	Not-significant
SL007453	MAPK11	0.0858343	0.0612606	0.161174	0.422375	Not-significant
SL006091	NCK1	-0.0859473	0.0614227	0.161731	0.422906	Not-significant
SL013548	IL34	0.0851389	0.0612364	0.164428	0.42902	Not-significant
SL000047	IGF1	-0.082146	0.0592785	0.165819	0.430584	Not-significant
SL003685	NAMPT	-0.0841327	0.0607305	0.165947	0.430584	Not-significant
SL010391	WFIKKN2	-0.0921209	0.066522	0.166108	0.430584	Not-significant
SL005437	MEPE	-0.119003	0.0864085	0.168445	0.435014	Not-significant
SL004782	TNFAIP6	-0.129023	0.0938147	0.16904	0.435014	Not-significant
SL004136	TYRO3	-0.0843087	0.0613438	0.169329	0.435014	Not-significant
SL004915	CLIC1	0.0804186	0.0585289	0.169442	0.435014	Not-significant
SL019019	PIANP	-0.0825774	0.0601358	0.169696	0.435014	Not-significant
SL005152	RARRES2	0.103027	0.0750813	0.170001	0.435014	Not-significant
SL007358	PRKCQ	-0.0836622	0.0610435	0.17052	0.43541	Not-significant
SL005797	PIGR	-0.0982262	0.0719353	0.172102	0.438416	Not-significant
SL000616	VTN	-0.0833898	0.0611168	0.172431	0.438416	Not-significant
SL005115	SPON1	0.0740841	0.0544601	0.173723	0.440762	Not-significant
SL006131	FABP1	0.137892	0.101619	0.174795	0.442542	Not-significant
SL005164	LGALS2	-0.0840023	0.0620802	0.176016	0.444691	Not-significant
SL008808	SKP1	-0.0817298	0.0605539	0.177111	0.446515	Not-significant
SL009328	CSH1 CSH2	0.0810342	0.0602141	0.178377	0.447577	Not-significant
SL004354	IL19	0.0972809	0.0723208	0.178583	0.447577	Not-significant
SL000442	GH1	-0.118476	0.0880929	0.178656	0.447577	Not-significant
SL003305	IL2RA	0.082592	0.0615192	0.179421	0.448553	Not-significant
SL008102	MDH1	-0.0816262	0.0609258	0.180322	0.449863	Not-significant
SL004489	TLR4	-0.10731	0.0803325	0.181608	0.449893	Not-significant
SL002731	FAS	-0.0774293	0.0579823	0.181747	0.449893	Not-significant
SL000459	IGHA1 IGHA2	-0.0800666	0.0599988	0.182049	0.449893	Not-significant
SL004938	CAMKK1	-0.0965708	0.0723771	0.182115	0.449893	Not-significant
SL004871	TNFRSF21	-0.0969821	0.0727023	0.182216	0.449893	Not-significant
SL010928	IMPDH2	-0.08113	0.0609584	0.18322	0.451261	Not-significant
SL005217	SIGLEC6	0.0812582	0.0610974	0.183525	0.451261	Not-significant
SL018947	USP25	-0.0807919	0.0610852	0.185965	0.45632	Not-significant
SL000131	PCNA	-0.085043	0.0644044	0.186684	0.456534	Not-significant
SL003320	FIGF	-0.139506	0.105682	0.186816	0.456534	Not-significant
SL007151	GPD1	0.0785207	0.0596652	0.188167	0.457451	Not-significant
SL003201	KDR	0.0770148	0.0585312	0.188244	0.457451	Not-significant
SL004333	FGF10	0.0805777	0.0612522	0.18834	0.457451	Not-significant
SL008631	DSC2	0.0928869	0.0711447	0.191687	0.464636	Not-significant
SL005352	FABP5	0.0791906	0.0611109	0.195027	0.471775	Not-significant
SL006523	MFGE8	0.0961462	0.0743721	0.19609	0.473346	Not-significant
SL006374	BMX	0.0771685	0.0597783	0.196734	0.473346	Not-significant
SL004304	STX1A	0.169558	0.131385	0.196864	0.473346	Not-significant
SL004704	COMMD7	-0.0932403	0.0725635	0.198811	0.476497	Not-significant
SL008177	C1QBP	0.107894	0.0840059	0.199016	0.476497	Not-significant
SL005358	PEBP1	-0.0977286	0.0761515	0.199371	0.476497	Not-significant
SL010494	CDC2 CCNB1	0.110143	0.086013	0.200356	0.477111	Not-significant
SL004536	HAMP	0.0916129	0.0715538	0.200427	0.477111	Not-significant
SL000470	IL11	-0.0974444	0.0762507	0.201268	0.478162	Not-significant
SL012517	RSPO4	-0.116013	0.0909401	0.202058	0.479086	Not-significant
SL004060	ECE1	0.0776744	0.0611065	0.203682	0.481334	Not-significant
SL014684	OAS1	-0.0778128	0.061233	0.203812	0.481334	Not-significant
SL001774	FABP3	0.0681622	0.0537713	0.20493	0.483021	Not-significant
SL003849	FGF9	-0.0875929	0.0692459	0.205887	0.484322	Not-significant
SL007328	JAG1	-0.0741897	0.0588329	0.2073	0.486363	Not-significant
SL000450	HSPD1	-0.0767043	0.060863	0.207569	0.486363	Not-significant
SL004149	IL13RA1	0.0767478	0.0610358	0.208601	0.487823	Not-significant
SL000545	KLKB1	-0.114979	0.0915624	0.209206	0.488285	Not-significant
SL003280	HMGB1	0.104556	0.0835855	0.210976	0.490011	Not-significant
SL010927	KPNB1	-0.130003	0.104025	0.2114	0.490011	Not-significant
SL000017	VWF	-0.133469	0.106922	0.211925	0.490011	Not-significant
SL000084	EGF	-0.0757443	0.0607011	0.212095	0.490011	Not-significant
SL000414	CFB	0.0739662	0.0593903	0.212975	0.490011	Not-significant
SL014069	PCSK7	0.126856	0.101879	0.213071	0.490011	Not-significant
SL008709	DSC3	-0.0760126	0.0610525	0.213119	0.490011	Not-significant
SL005234	GDF9	-0.0762598	0.0613076	0.213541	0.490011	Not-significant
SL004739	ITIH4	-0.0727932	0.0585709	0.213933	0.490011	Not-significant
SL014292	SIGLEC14	0.0759836	0.0612012	0.214407	0.490011	Not-significant
SL003726	CHEK2	-0.0761386	0.0614047	0.214995	0.490011	Not-significant
SL004642	ADAM9	-0.129718	0.104867	0.216094	0.490011	Not-significant
SL004467	SERPINA10	0.109658	0.0886601	0.216148	0.490011	Not-significant
SL004141	EFNA5	-0.0687911	0.055678	0.216638	0.490011	Not-significant
SL007651	FGF23	-0.113921	0.0922703	0.216964	0.490011	Not-significant
SL002525	C2	0.0749184	0.0607608	0.217574	0.490011	Not-significant
SL005258	PLK1	-0.0755613	0.0612909	0.217639	0.490011	Not-significant
SL004365	TNFSF12	-0.0750272	0.0609411	0.21827	0.490011	Not-significant
SL000537	PDGFB	0.0752721	0.0611443	0.218301	0.490011	Not-significant
SL003733	DIABLO	-0.0843692	0.0685746	0.218575	0.490011	Not-significant
SL014209	KLRF1	-0.0755276	0.0613902	0.218589	0.490011	Not-significant
SL000565	REN	0.109144	0.0887886	0.218973	0.490011	Not-significant
SL014270	CD300C	-0.0729011	0.0593821	0.219574	0.490011	Not-significant
SL012740	ADAMTS15	0.0719355	0.058667	0.220136	0.490011	Not-significant
SL004080	BMPR1A	-0.0853955	0.0696536	0.220198	0.490011	Not-significant
SL005102	SHBG	-0.131082	0.107039	0.220719	0.490258	Not-significant
SL001973	SCGB2A1	0.0744628	0.0609972	0.222177	0.491859	Not-significant
SL001731	ENO2	-0.0746419	0.0611551	0.222263	0.491859	Not-significant
SL005195	LAG3	-0.0709013	0.0583492	0.22432	0.495041	Not-significant
SL001728	PDGFRA	-0.0735074	0.0605212	0.224529	0.495041	Not-significant
SL003332	MMP17	0.0737546	0.0608523	0.225502	0.49539	Not-significant
SL010509	PAK6	-0.0745607	0.0615193	0.225516	0.49539	Not-significant
SL007774	JAG2	-0.0742878	0.0614568	0.226747	0.49718	Not-significant
SL012168	LIN7B	-0.0906601	0.0751549	0.227698	0.498349	Not-significant
SL009790	SNRPF	-0.0733254	0.060978	0.229174	0.500303	Not-significant
SL008190	SPTAN1	0.073121	0.0608524	0.229514	0.500303	Not-significant
SL005207	NCR1	0.0737441	0.0614148	0.229846	0.500303	Not-significant
SL011772	PES1	-0.0721686	0.0602153	0.230719	0.50129	Not-significant
SL005685	EEF1B2	-0.102907	0.0859653	0.231277	0.501589	Not-significant
SL004336	FGF18	-0.0733704	0.0615308	0.233098	0.504623	Not-significant
SL003310	VEGFA	0.0725727	0.0610367	0.23444	0.50661	Not-significant
SL002654	EPHA2	0.0654771	0.0552226	0.235744	0.508509	Not-significant
SL000523	MMP13	-0.0791471	0.066928	0.236979	0.510253	Not-significant
SL011498	ADCYAP1	-0.109171	0.0924452	0.237633	0.510739	Not-significant
SL018509	RSPO3	-0.0684207	0.0581226	0.239124	0.511627	Not-significant
SL003322	FLT4	-0.107906	0.0917097	0.239355	0.511627	Not-significant
SL004851	ACVRL1	0.071848	0.0612038	0.24043	0.511627	Not-significant
SL004342	FGF8	0.0713745	0.0608229	0.240604	0.511627	Not-significant
SL001713	IL17A	-0.0719076	0.0612999	0.240778	0.511627	Not-significant
SL000570	SCT	0.0707233	0.0603143	0.240965	0.511627	Not-significant
SL000517	CCL13	-0.0720312	0.0614399	0.241042	0.511627	Not-significant
SL000251	AHSG	0.0795802	0.0680705	0.242369	0.512489	Not-significant
SL000271	AGT	-0.0690917	0.0591154	0.242501	0.512489	Not-significant
SL004153	CSF1R	-0.0713014	0.0610693	0.242989	0.512489	Not-significant
SL006476	NMT1	0.0705215	0.0604238	0.243164	0.512489	Not-significant
SL000603	PRSS1	0.0698618	0.0599426	0.243825	0.512978	Not-significant
SL004148	IL12RB1	0.0708656	0.0609747	0.245149	0.514856	Not-significant
SL010328	MED1	-0.0695767	0.0602527	0.248193	0.520335	Not-significant
SL000342	CAT	-0.0693429	0.0602022	0.24939	0.521929	Not-significant
SL004742	AFM	0.0690584	0.0600435	0.250086	0.522469	Not-significant
SL007250	PIK3CG	0.0673488	0.0586947	0.251199	0.523879	Not-significant
SL010508	PAK3	0.0699701	0.061151	0.252533	0.525743	Not-significant
SL002086	FCN3	0.0794518	0.0696129	0.253729	0.526092	Not-significant
SL014111	KIRREL3	-0.0692821	0.0607057	0.253754	0.526092	Not-significant
SL007229	STAT6	0.0842062	0.0738238	0.254021	0.526092	Not-significant
SL007502	CHST15	0.0663443	0.0582545	0.254757	0.526704	Not-significant
SL001998	TFPI	0.0683108	0.0601969	0.256463	0.528536	Not-significant
SL012783	WFIKKN1	-0.0679128	0.0598543	0.256528	0.528536	Not-significant
SL009213	CTSA	-0.0744816	0.0658232	0.257828	0.530301	Not-significant
SL000668	CD36	-0.0667765	0.0591916	0.259261	0.532331	Not-significant
SL002506	PLAUR	-0.0686576	0.0610122	0.260458	0.533872	Not-significant
SL000572	SAA1	-0.0673202	0.0598829	0.260929	0.533922	Not-significant
SL000346	CTSH	0.0684566	0.0610998	0.26254	0.534424	Not-significant
SL005225	NTRK1	0.0680373	0.0607614	0.262822	0.534424	Not-significant
SL005488	SPARCL1	-0.115729	0.103363	0.262866	0.534424	Not-significant
SL010524	WNK3	-0.126923	0.113383	0.262964	0.534424	Not-significant
SL006916	LCK	0.0681759	0.0610354	0.263999	0.534682	Not-significant
SL010374	METAP1	-0.0857272	0.0768046	0.264348	0.534682	Not-significant
SL000613	PLAU	-0.149382	0.133857	0.264433	0.534682	Not-significant
SL007217	IFNGR2	-0.0734616	0.0659939	0.265641	0.536218	Not-significant
SL014092	CDON	-0.0663873	0.0599304	0.267974	0.540015	Not-significant
SL000403	COL18A1	0.0606111	0.0548639	0.269266	0.541705	Not-significant
SL004230	MAPT	-0.0796866	0.0723599	0.270786	0.543848	Not-significant
SL004781	CSK	-0.104282	0.0951858	0.273269	0.547914	Not-significant
SL012248	PTK2	-0.0669525	0.0613339	0.275006	0.550275	Not-significant
SL000433	GCG	0.361295	0.331225	0.275368	0.550275	Not-significant
SL002621	MDK	-0.0664401	0.0610395	0.276385	0.551385	Not-significant
SL004932	PRDX5	0.0667841	0.0614622	0.277219	0.552035	Not-significant
SL004580	MSR1	0.0991235	0.0913034	0.277634	0.552035	Not-significant
SL009054	NRXN1	-0.070147	0.0647752	0.278839	0.553	Not-significant
SL011629	AIP	0.0656061	0.0607902	0.280489	0.553	Not-significant
SL010523	HIPK3	-0.0662197	0.0613815	0.280668	0.553	Not-significant
SL008865	PSMA2	-0.0650753	0.060322	0.280677	0.553	Not-significant
SL003104	CCL24	-0.0662213	0.0613861	0.280691	0.553	Not-significant
SL010390	CCDC80	-0.164509	0.152562	0.280896	0.553	Not-significant
SL004271	GFAP	0.0658369	0.0611763	0.281846	0.553957	Not-significant
SL000001	MUC1	0.0656909	0.0613965	0.284644	0.558537	Not-significant
SL004862	PDCD1LG2	0.0626727	0.0588796	0.287138	0.562507	Not-significant
SL001990	IL1RN	0.0619956	0.0584783	0.289078	0.565381	Not-significant
SL000401	ELANE	-0.0644665	0.0608949	0.289759	0.565787	Not-significant
SL005157	CD209	-0.11166	0.105655	0.290584	0.566473	Not-significant
SL008157	UBE2L3	-0.111409	0.10564	0.291604	0.567535	Not-significant
SL000508	LTA LTB	0.0886828	0.0842032	0.292249	0.567656	Not-significant
SL004064	PLA2G1B	0.0639794	0.0608403	0.292985	0.567656	Not-significant
SL000546	PRL	-0.0730666	0.0695403	0.293392	0.567656	Not-significant
SL004147	IL10RB	0.103667	0.0986997	0.293566	0.567656	Not-significant
SL004145	TNFRSF14	0.0645744	0.0615433	0.294063	0.567697	Not-significant
SL007284	CRISP3	-0.0644578	0.0615573	0.295045	0.568675	Not-significant
SL005575	FUT3	0.142194	0.13643	0.297294	0.572087	Not-significant
SL000136	AREG	-0.0792538	0.0761825	0.298193	0.572785	Not-significant
SL002602	TFF2	-0.0605938	0.058396	0.29944	0.572785	Not-significant
SL004829	S100A7	-0.0639439	0.0616759	0.299842	0.572785	Not-significant
SL004364	TNFRSF13B	0.0635731	0.0613439	0.300044	0.572785	Not-significant
SL005165	LGALS4	0.0633584	0.0611379	0.300053	0.572785	Not-significant
SL008773	CD109	-0.0725802	0.0702467	0.301502	0.573828	Not-significant
SL004297	NRG1	-0.0634759	0.0614425	0.30156	0.573828	Not-significant
SL010471	SPOCK2	-0.0628845	0.0612389	0.30448	0.578395	Not-significant
SL004914	PPA1	0.0628105	0.0612234	0.304928	0.578395	Not-significant
SL000590	SERPINA7	0.112171	0.109679	0.306439	0.58034	Not-significant
SL010490	CAMK1D	0.0639351	0.0626493	0.30748	0.581389	Not-significant
SL009792	ADSL	-0.0615684	0.0607455	0.310799	0.586737	Not-significant
SL008071	YWHAQ	0.0601873	0.0595509	0.312166	0.588389	Not-significant
SL000481	IL5	0.0568528	0.0564108	0.313533	0.589747	Not-significant
SL003722	AKT2	-0.0610699	0.0606378	0.313874	0.589747	Not-significant
SL004119	DDR1	0.061859	0.0614862	0.314385	0.58978	Not-significant
SL014288	CD200R1	-0.0613165	0.0611734	0.316181	0.592219	Not-significant
SL004343	FLT3LG	0.0609767	0.0611046	0.318324	0.594326	Not-significant
SL005191	LILRB2	-0.0589718	0.0592153	0.319304	0.594326	Not-significant
SL003187	CCL22	0.058043	0.0584423	0.320628	0.594326	Not-significant
SL004908	TPM2	0.0601334	0.0606152	0.321172	0.594326	Not-significant
SL008956	ARSB	0.0588977	0.0593786	0.321246	0.594326	Not-significant
SL010470	SEMA3E	-0.0602809	0.0608115	0.321552	0.594326	Not-significant
SL010491	CAMK2A	-0.0607921	0.0613635	0.321838	0.594326	Not-significant
SL004131	CD86	0.0607838	0.0613714	0.321966	0.594326	Not-significant
SL004690	WISP3	-0.0605602	0.061181	0.322245	0.594326	Not-significant
SL004872	EDAR	0.0607665	0.0613936	0.322279	0.594326	Not-significant
SL011808	CPNE1	-0.0600319	0.0608719	0.324035	0.59647	Not-significant
SL017290	UBC	0.0636642	0.064609	0.32444	0.59647	Not-significant
SL002542	KRAS	-0.0683301	0.0697789	0.327463	0.60075	Not-significant
SL008008	ARG1	0.0679238	0.0694085	0.327773	0.60075	Not-significant
SL010830	EPB41	-0.0592989	0.0607246	0.328806	0.60172	Not-significant
SL003186	XCL1	0.05947	0.0610865	0.330287	0.603257	Not-significant
SL004901	P4HB	-0.0954311	0.0981	0.330655	0.603257	Not-significant
SL001999	MDM2	-0.0592733	0.0611065	0.332047	0.604085	Not-significant
SL005699	APOL1	-0.0551887	0.0569043	0.33212	0.604085	Not-significant
SL000139	EREG	0.0983045	0.101787	0.334149	0.606852	Not-significant
SL001902	BCAM	-0.113502	0.117795	0.335268	0.607959	Not-significant
SL008931	CD177	-0.0880994	0.0915288	0.335782	0.60797	Not-significant
SL005153	CNTFR	-0.0567337	0.0591416	0.337415	0.608118	Not-significant
SL004331	CNTF	0.0587212	0.0612679	0.337844	0.608118	Not-significant
SL004248	GDNF	0.058665	0.0612099	0.33785	0.608118	Not-significant
SL014289	KIR3DS1	-0.0585697	0.0611229	0.337948	0.608118	Not-significant
SL003301	CCL23	-0.056068	0.058568	0.338409	0.608118	Not-significant
SL004360	NTF4	-0.0587619	0.0614931	0.339282	0.608773	Not-significant
SL000280	GOT1	0.0573124	0.0600912	0.340207	0.609516	Not-significant
SL010518	TEC	-0.0563345	0.0592738	0.341903	0.611639	Not-significant
SL000598	THPO	-0.0575909	0.0609609	0.344803	0.615903	Not-significant
SL006911	CHEK1	0.0939919	0.0996339	0.34549	0.615962	Not-significant
SL007804	BGN	0.0748163	0.0793691	0.345866	0.615962	Not-significant
SL009210	POMC	0.0563036	0.0600272	0.348261	0.619303	Not-significant
SL018548	SERPINA3	-0.111796	0.119417	0.349178	0.620011	Not-significant
SL005263	LRPAP1	0.0563729	0.0603754	0.350455	0.621356	Not-significant
SL003200	TEK	0.0632592	0.067903	0.351537	0.622351	Not-significant
SL005084	POSTN	-0.130345	0.14033	0.35297	0.622761	Not-significant
SL004125	INSR	-0.136967	0.147465	0.352987	0.622761	Not-significant
SL007373	PPID	-0.094288	0.101588	0.353332	0.622761	Not-significant
SL006924	AGRP	0.055938	0.0605139	0.355287	0.625285	Not-significant
SL004760	PAFAH1B2	-0.12622	0.136722	0.355911	0.625462	Not-significant
SL002756	HNRNPK	-0.0561134	0.0609856	0.357515	0.627358	Not-significant
SL000125	IL1A	0.0703998	0.0766164	0.358169	0.627583	Not-significant
SL005173	IL10RA	0.0556788	0.0608254	0.359988	0.629488	Not-significant
SL004856	DSG1	0.0548114	0.0599178	0.360309	0.629488	Not-significant
SL014094	ADGRG5	-0.0909417	0.100351	0.364811	0.636422	Not-significant
SL010973	PSMA1	0.0555254	0.0613901	0.365747	0.637125	Not-significant
SL003080	MIF	0.060131	0.0670974	0.370159	0.643015	Not-significant
SL002539	TNFRSF11B	0.0540447	0.0603359	0.370397	0.643015	Not-significant
SL018587	ISLR2	0.0523001	0.0584502	0.370904	0.643015	Not-significant
SL003993	BMP6	-0.0603267	0.0674737	0.371281	0.643015	Not-significant
SL002688	SPP1	-0.0545032	0.0615513	0.375892	0.649252	Not-significant
SL000485	IL9	-0.0540021	0.0609953	0.375969	0.649252	Not-significant
SL000415	CFH	-0.125567	0.142005	0.376567	0.649347	Not-significant
SL011528	RPS7	-0.0977959	0.111456	0.380249	0.654751	Not-significant
SL010514	PTK6	-0.0700102	0.0799674	0.38131	0.65501	Not-significant
SL000507	LTA LTB	0.068154	0.0779112	0.381702	0.65501	Not-significant
SL004458	PI3	0.0506513	0.0579859	0.382385	0.65501	Not-significant
SL003302	CCL23	-0.0516272	0.0591639	0.382873	0.65501	Not-significant
SL004861	IL18RAP	-0.053583	0.0614414	0.383154	0.65501	Not-significant
SL004594	TNNI2	-0.0847697	0.0973901	0.384074	0.65501	Not-significant
SL001777	CST3	-0.0454671	0.0523558	0.385162	0.65501	Not-significant
SL006544	TGFBI	0.0498128	0.0573786	0.385316	0.65501	Not-significant
SL009216	DDC	-0.0533988	0.0615114	0.385333	0.65501	Not-significant
SL004858	GFRA1	0.0526355	0.0607218	0.386034	0.655271	Not-significant
SL010513	PRKACA	-0.0907599	0.10545	0.389409	0.660063	Not-significant
SL004750	DDX19B	0.0684668	0.0800755	0.392536	0.663769	Not-significant
SL008372	FLRT3	-0.0602511	0.0706824	0.393981	0.663769	Not-significant
SL014188	CD244	-0.0524818	0.0615844	0.394107	0.663769	Not-significant
SL016928	SLAMF7	0.0715279	0.0839684	0.394301	0.663769	Not-significant
SL004356	CCL4L1	0.0522592	0.0613577	0.394373	0.663769	Not-significant
SL005087	IGFBP7	-0.0505457	0.0594171	0.39494	0.663788	Not-significant
SL004139	EFNA3	-0.0520359	0.0612698	0.39572	0.664165	Not-significant
SL000541	PLG	0.0506677	0.0597885	0.396745	0.664951	Not-significant
SL004355	CCL3L1	0.0512437	0.0606257	0.397973	0.666075	Not-significant
SL002646	MMP14	0.0716905	0.0855994	0.402305	0.672383	Not-significant
SL008331	PA2G4	-0.0505822	0.061007	0.407035	0.67934	Not-significant
SL009948	PLXNB2	0.0496074	0.0599418	0.407901	0.679834	Not-significant
SL003189	CCL19	-0.0503369	0.0609955	0.409226	0.680267	Not-significant
SL005204	KLRK1	-0.050516	0.061222	0.409299	0.680267	Not-significant
SL007024	GREM1	-0.0507355	0.0615756	0.409965	0.680428	Not-significant
SL006919	RPS6KA5	-0.0779881	0.0953351	0.413333	0.684882	Not-significant
SL002702	PIM1	-0.0500107	0.0613252	0.414786	0.684882	Not-significant
SL000027	PTGS2	-0.0657424	0.0807095	0.415327	0.684882	Not-significant
SL003703	BCL2A1	0.049481	0.0608017	0.415754	0.684882	Not-significant
SL016130	BRF1	0.0791528	0.0972681	0.415783	0.684882	Not-significant
SL006970	DLL1	0.0485184	0.0597117	0.41648	0.684882	Not-significant
SL006892	ABL1	-0.0498721	0.0614015	0.41666	0.684882	Not-significant
SL005161	FGF12	0.0493586	0.0613512	0.421094	0.690208	Not-significant
SL000522	MMP12	0.0519583	0.0646483	0.421566	0.690208	Not-significant
SL008113	ATP5O	-0.0482276	0.0600152	0.421633	0.690208	Not-significant
SL000074	TP53	0.0805007	0.100872	0.424845	0.694513	Not-significant
SL006378	ESD	0.047665	0.0599622	0.426662	0.695273	Not-significant
SL000532	SPARC	-0.0455297	0.0573699	0.427418	0.695273	Not-significant
SL010288	CA6	-0.0458306	0.0577506	0.427432	0.695273	Not-significant
SL000588	TPO	0.0486048	0.0612736	0.427637	0.695273	Not-significant
SL013165	HMGN1	0.0684346	0.086402	0.428332	0.695458	Not-significant
SL004159	TNFRSF10D	0.0479561	0.0606666	0.429244	0.695575	Not-significant
SL004008	PRTN3	-0.11389	0.14454	0.430726	0.695575	Not-significant
SL018946	UBE2G2	0.0679204	0.0864645	0.432143	0.695575	Not-significant
SL004859	TNFRSF18	0.0481148	0.0612525	0.432151	0.695575	Not-significant
SL003171	FGF4	-0.0482327	0.061439	0.432424	0.695575	Not-significant
SL020172	RXFP1	0.0479437	0.0611842	0.433277	0.695575	Not-significant
SL004120	DDR2	-0.0472892	0.0603716	0.433449	0.695575	Not-significant
SL005158	CLEC4M	0.0472591	0.0603507	0.433583	0.695575	Not-significant
SL000003	ANG	0.0459935	0.0587421	0.433643	0.695575	Not-significant
SL004625	ADAMTS4	-0.0478811	0.0614872	0.436146	0.698653	Not-significant
SL000678	GNLY	-0.0979821	0.126086	0.437097	0.699238	Not-significant
SL009951	WNT7A	0.047492	0.0613034	0.438514	0.700568	Not-significant
SL000551	PRKCA	-0.0466152	0.0603414	0.439805	0.701691	Not-significant
SL011888	SMOC1	-0.0889852	0.115595	0.441419	0.703328	Not-significant
SL011709	PDXP	-0.0856806	0.111508	0.442263	0.703734	Not-significant
SL010460	FCGR2B	-0.0825362	0.107814	0.443948	0.704405	Not-significant
SL010451	CFC1	0.0527534	0.0689159	0.443989	0.704405	Not-significant
SL002662	F11	-0.0454246	0.0594392	0.444737	0.704405	Not-significant
SL003863	KLK5	-0.0465707	0.0609798	0.445042	0.704405	Not-significant
SL002684	CSF1	0.0468392	0.0616298	0.447249	0.706962	Not-significant
SL006921	PDK1	-0.0463595	0.061285	0.449375	0.709384	Not-significant
SL006923	TBP	0.0636769	0.0842958	0.45001	0.709449	Not-significant
SL004827	S100A6	-0.0644175	0.0856297	0.451882	0.711462	Not-significant
SL010610	CD207	-0.0553136	0.0739204	0.454288	0.714308	Not-significant
SL007221	STAT3	-0.106291	0.14264	0.456169	0.715827	Not-significant
SL007310	RAC3	-0.0444568	0.0599669	0.458478	0.715827	Not-significant
SL004367	DKK1	0.0448082	0.0604789	0.458761	0.715827	Not-significant
SL010529	UFC1	-0.0448161	0.0605155	0.458953	0.715827	Not-significant
SL011628	DBNL	-0.044857	0.0605829	0.459043	0.715827	Not-significant
SL011400	PDE1A	-0.045529	0.0615364	0.459378	0.715827	Not-significant
SL000506	CGA LHB	0.0296754	0.040115	0.459447	0.715827	Not-significant
SL000460	IGHD IGK@ IGL@	0.0451206	0.0611383	0.460509	0.716546	Not-significant
SL004298	GZMA	-0.0480886	0.0654119	0.462238	0.717828	Not-significant
SL000322	C6	-0.0446662	0.0607966	0.462533	0.717828	Not-significant
SL000516	CCL7	0.0448802	0.0611778	0.463191	0.717916	Not-significant
SL000483	IL7	-0.0428475	0.0585068	0.463955	0.718168	Not-significant
SL008967	SIRPA	-0.0445901	0.0611418	0.465824	0.719353	Not-significant
SL011588	RPS3A	-0.0447842	0.0614216	0.465924	0.719353	Not-significant
SL014093	ENTPD3	0.0530193	0.0728734	0.466887	0.719496	Not-significant
SL004783	S100A12	-0.108014	0.148573	0.467221	0.719496	Not-significant
SL006189	KIF23	-0.0827166	0.113984	0.468032	0.719817	Not-significant
SL001880	IFNB1	0.0442618	0.061329	0.470473	0.722641	Not-significant
SL008378	EIF4EBP2	-0.0425554	0.0591058	0.471533	0.72334	Not-significant
SL004128	ACVR1B	-0.043748	0.0610444	0.473585	0.725557	Not-significant
SL000358	F7	0.0436113	0.0610179	0.474776	0.725944	Not-significant
SL000283	B2M	0.0598311	0.083764	0.475053	0.725944	Not-significant
SL000479	IL3	0.0434091	0.0609831	0.476575	0.726527	Not-significant
SL000521	MMP1	0.117491	0.165085	0.47665	0.726527	Not-significant
SL005205	NCR3	0.0632958	0.0890751	0.477338	0.726649	Not-significant
SL011616	EIF4A3	-0.0754843	0.106687	0.479238	0.728613	Not-significant
SL010250	STIP1	-0.043163	0.0613598	0.481781	0.731548	Not-significant
SL001766	CGA CGB	0.029853	0.0426379	0.483833	0.733731	Not-significant
SL004350	IL17B	-0.0426577	0.0613357	0.486756	0.737228	Not-significant
SL003738	CD80	0.0420641	0.0607869	0.488942	0.739023	Not-significant
SL002762	CHGA	-0.040881	0.0592219	0.490004	0.739023	Not-significant
SL000409	MAPK3	-0.0939579	0.136149	0.490123	0.739023	Not-significant
SL009202	AMICA1	-0.0424103	0.0614954	0.490415	0.739023	Not-significant
SL003188	CXCL9	-0.0581903	0.0845088	0.491093	0.739114	Not-significant
SL002706	FCER2	0.0616924	0.0902536	0.494262	0.741376	Not-significant
SL003461	POMC	-0.0645749	0.0944986	0.49439	0.741376	Not-significant
SL007049	CST7	0.0416718	0.0610475	0.494852	0.741376	Not-significant
SL006675	CKAP2	0.0412219	0.0604941	0.495606	0.741376	Not-significant
SL002524	CD4	0.0467287	0.0687843	0.496915	0.741376	Not-significant
SL004838	CD47	0.0488286	0.0719714	0.49749	0.741376	Not-significant
SL006372	YES1	0.0719147	0.106159	0.498137	0.741376	Not-significant
SL005223	IL27RA	0.0411176	0.0607509	0.498519	0.741376	Not-significant
SL006713	COLEC11	0.0409486	0.0605546	0.498897	0.741376	Not-significant
SL004920	CFL1	0.0397847	0.0588702	0.499166	0.741376	Not-significant
SL003193	CCL21	-0.0410676	0.0608047	0.499421	0.741376	Not-significant
SL003653	PGK1	0.0408259	0.0606045	0.500537	0.742111	Not-significant
SL008063	ACP1	-0.0409797	0.0610115	0.501792	0.74305	Not-significant
SL009341	BSG	0.0393668	0.0587221	0.502609	0.743338	Not-significant
SL000087	IL6	-0.0408991	0.0611424	0.50355	0.74381	Not-significant
SL010492	CAMK2B	-0.0405503	0.0609491	0.50585	0.746284	Not-significant
SL003327	CFD	-0.0397904	0.0600916	0.507867	0.746975	Not-significant
SL005199	MICA	0.0404878	0.0611592	0.507966	0.746975	Not-significant
SL004876	SERPINA4	0.0495492	0.0749234	0.508399	0.746975	Not-significant
SL012881	GPC6	0.0397377	0.0601468	0.508818	0.746975	Not-significant
SL006705	PFDN5	0.0397925	0.0604529	0.510385	0.747154	Not-significant
SL000145	IL1R2	-0.0877904	0.133471	0.510699	0.747154	Not-significant
SL007324	CSNK2A1	-0.0401873	0.0611628	0.511146	0.747154	Not-significant
SL000057	TK1	-0.0402939	0.061411	0.511737	0.747154	Not-significant
SL008522	SEMA5A	0.0434484	0.0662703	0.512066	0.747154	Not-significant
SL000462	IGFBP1	-0.0718108	0.109808	0.513133	0.747798	Not-significant
SL004015	CPB2	-0.0504197	0.0773734	0.514633	0.748598	Not-significant
SL001795	IL1B	0.0390191	0.059942	0.51508	0.748598	Not-significant
SL005155	TDGF1	-0.0398708	0.0613205	0.515562	0.748598	Not-significant
SL004157	TNFRSF10B	0.0501338	0.0773596	0.516945	0.749288	Not-significant
SL001729	CSF3	-0.0395409	0.0610646	0.517291	0.749288	Not-significant
SL007531	BMPER	-0.0813127	0.126982	0.521946	0.755115	Not-significant
SL007122	IDE	0.03793	0.0595356	0.524061	0.756527	Not-significant
SL005168	GHR	-0.035496	0.0557322	0.524188	0.756527	Not-significant
SL005171	IGFBP4	-0.078117	0.1235	0.527043	0.75973	Not-significant
SL007631	SOST	-0.0337371	0.0536174	0.529205	0.760766	Not-significant
SL008609	FCGR3B	-0.0378764	0.0603237	0.530078	0.760766	Not-significant
SL007953	PDXK	-0.0996636	0.158891	0.530498	0.760766	Not-significant
SL000038	CCL2	0.0384449	0.0612931	0.530508	0.760766	Not-significant
SL001791	BGLAP	0.0974264	0.155493	0.530945	0.760766	Not-significant
SL008835	ASGR1	0.0873673	0.140059	0.532765	0.76246	Not-significant
SL007237	MAP2K4	-0.0555395	0.08923	0.533659	0.762721	Not-significant
SL010501	MAP2K2	-0.0521229	0.0839821	0.534835	0.762721	Not-significant
SL006918	MAPK1	-0.0769674	0.124021	0.534862	0.762721	Not-significant
SL004853	ICOSLG	-0.0618985	0.101053	0.540186	0.769394	Not-significant
SL006912	FGR	-0.0373512	0.0612514	0.541994	0.77105	Not-significant
SL014113	NLGN4X	-0.0368739	0.0608126	0.54428	0.773382	Not-significant
SL004921	NME2	-0.0661872	0.109889	0.546967	0.776277	Not-significant
SL004353	IL17D	0.0358824	0.0606229	0.553921	0.785214	Not-significant
SL010464	LRIG3	0.0392344	0.0666105	0.555853	0.785312	Not-significant
SL004357	MSTN	0.0370322	0.0628873	0.555951	0.785312	Not-significant
SL000299	FGF1	0.0363079	0.0616589	0.555962	0.785312	Not-significant
SL004063	FGFR3	0.0355682	0.0611112	0.56055	0.789298	Not-significant
SL004673	CTSS	-0.0585841	0.100859	0.561341	0.789298	Not-significant
SL011406	PDE7A	-0.0355832	0.0612913	0.561538	0.789298	Not-significant
SL013988	CHST2	-0.0354705	0.061171	0.562011	0.789298	Not-significant
SL010449	CA10	-0.0377954	0.0653362	0.562943	0.789298	Not-significant
SL007145	NR1D1	0.0354955	0.0613971	0.563177	0.789298	Not-significant
SL000557	PRKCZ	-0.035381	0.0613107	0.563887	0.789298	Not-significant
SL008728	NRXN3	-0.0372912	0.064691	0.564311	0.789298	Not-significant
SL008590	OLFM4	-0.0584032	0.101424	0.564728	0.789298	Not-significant
SL008614	EFNB1	-0.0353147	0.0614647	0.565593	0.789584	Not-significant
SL005166	LGALS7	0.0344196	0.0601802	0.567361	0.791127	Not-significant
SL005206	NCR2	-0.042197	0.0739224	0.568117	0.791258	Not-significant
SL003183	CXCL10	-0.0332515	0.0583546	0.568801	0.791289	Not-significant
SL011708	ARPP19	0.0339354	0.0603328	0.573795	0.797309	Not-significant
SL002655	CTGF	-0.0344025	0.0614584	0.575637	0.798939	Not-significant
SL003915	KLK8	-0.0489497	0.0877292	0.576869	0.79972	Not-significant
SL011530	DYNLRB1	-0.0561944	0.10093	0.577687	0.799926	Not-significant
SL004984	YWHAE	0.0333979	0.0601682	0.578843	0.800599	Not-significant
SL010619	TPSG1	-0.0340388	0.0615155	0.580033	0.800929	Not-significant
SL004299	BIRC7	-0.0339109	0.0613475	0.580422	0.800929	Not-significant
SL005228	ULBP2	0.0334144	0.0607937	0.58257	0.802324	Not-significant
SL003872	IL6ST	-0.0326577	0.0594496	0.582776	0.802324	Not-significant
SL008414	EPHB6	-0.075058	0.137099	0.584054	0.803159	Not-significant
SL008516	CST2	0.0305513	0.0561792	0.586566	0.805686	Not-significant
SL004605	RPSA	0.0329502	0.0607437	0.587512	0.806058	Not-significant
SL004126	TNFRSF9	0.0328821	0.0609965	0.58983	0.807737	Not-significant
SL002561	PTHLH	0.033156	0.061547	0.590087	0.807737	Not-significant
SL004156	TNFRSF10A	0.0328328	0.0610759	0.590871	0.807884	Not-significant
SL014735	IMPDH1	-0.0699146	0.131993	0.596332	0.814419	Not-significant
SL004875	IL1RL2	0.0318653	0.0604602	0.598162	0.815986	Not-significant
SL000597	LTA	0.0316975	0.0604698	0.600149	0.816896	Not-significant
SL000300	POMC	-0.0318143	0.0607663	0.60059	0.816896	Not-significant
SL014048	COL23A1	-0.0321889	0.0616256	0.601441	0.816896	Not-significant
SL016969	CSRP3	-0.0321197	0.0615139	0.601563	0.816896	Not-significant
SL003196	CCL17	-0.0316711	0.0608234	0.602572	0.817337	Not-significant
SL000587	TG	-0.101451	0.19593	0.604603	0.818991	Not-significant
SL004683	NOG	0.0312872	0.060518	0.605163	0.818991	Not-significant
SL010495	CDK2 CCNA2	0.031764	0.0615957	0.606074	0.819297	Not-significant
SL000581	SOD1	-0.0314551	0.0611173	0.606785	0.819332	Not-significant
SL014071	FLRT1	0.0387083	0.0753649	0.607523	0.819402	Not-significant
SL004860	HTRA2	-0.0409554	0.0801044	0.609158	0.819995	Not-significant
SL004644	EDA	-0.0773015	0.151467	0.609804	0.819995	Not-significant
SL001815	SOD2	0.0311863	0.0611446	0.610022	0.819995	Not-significant
SL002505	NPPA	-0.0311106	0.0613041	0.611818	0.821486	Not-significant
SL007003	DHH	-0.0600507	0.119436	0.615116	0.824987	Not-significant
SL004010	KIT	0.0389531	0.078359	0.619111	0.828579	Not-significant
SL008703	CPE	-0.0304475	0.0612611	0.619181	0.828579	Not-significant
SL017528	RNASEH1	0.0305037	0.0615745	0.620322	0.829177	Not-significant
SL008421	ADAMTS1	-0.0300742	0.0615251	0.624975	0.834464	Not-significant
SL004768	AIF1	0.0288815	0.0593077	0.626274	0.835265	Not-significant
SL000440	HPX	-0.0462933	0.0954329	0.627615	0.835301	Not-significant
SL010375	ASAH2	-0.0294525	0.0611026	0.629794	0.835301	Not-significant
SL002722	CD38	0.0513091	0.106582	0.630229	0.835301	Not-significant
SL000009	ERBB2	-0.0345927	0.0719113	0.630483	0.835301	Not-significant
SL006406	PLXNC1	-0.0293599	0.0611424	0.631093	0.835301	Not-significant
SL000306	NPPB	0.0359052	0.0748587	0.631483	0.835301	Not-significant
SL010462	FCN1	0.0291687	0.0608668	0.631781	0.835301	Not-significant
SL006397	NRP1	0.0279762	0.0583976	0.631893	0.835301	Not-significant
SL000622	F5	0.0671446	0.140928	0.633757	0.83684	Not-significant
SL004301	XRCC6	0.0413618	0.0880795	0.638644	0.840442	Not-significant
SL010505	MATK	0.0285255	0.0607622	0.63874	0.840442	Not-significant
SL000021	INS	-0.0392834	0.0837058	0.638853	0.840442	Not-significant
SL004143	GFRA2	-0.0277482	0.0593121	0.639903	0.840442	Not-significant
SL000674	FST	0.0379248	0.0811943	0.640437	0.840442	Not-significant
SL006993	MAPK13	-0.0732936	0.157042	0.640705	0.840442	Not-significant
SL007385	IL24	-0.028554	0.0615041	0.64246	0.841165	Not-significant
SL005197	SCARB2	-0.0283136	0.0611412	0.643303	0.841165	Not-significant
SL002922	ICAM1	0.0655538	0.141818	0.64391	0.841165	Not-significant
SL013969	KYNU	0.0511622	0.110738	0.644072	0.841165	Not-significant
SL007153	LPO	-0.0645029	0.140147	0.645336	0.841712	Not-significant
SL002519	ERBB3	-0.0628715	0.13741	0.647277	0.841712	Not-significant
SL003220	C3	-0.0776488	0.169793	0.647445	0.841712	Not-significant
SL003711	CASP3	-0.089011	0.194678	0.647512	0.841712	Not-significant
SL004208	ANXA1	-0.0392916	0.0860668	0.648013	0.841712	Not-significant
SL000062	KLK3	0.0165279	0.0365529	0.651151	0.844871	Not-significant
SL000076	CDKN1B	0.0274081	0.0612591	0.654576	0.848394	Not-significant
SL001890	TACSTD2	-0.0274117	0.0614138	0.655348	0.848473	Not-significant
SL001897	SPINT2	0.0347299	0.078513	0.658239	0.848823	Not-significant
SL000448	HSPB1	-0.034931	0.0789684	0.658242	0.848823	Not-significant
SL003674	BCL2L1	0.0268653	0.0608213	0.6587	0.848823	Not-significant
SL003704	BID	-0.0485813	0.110053	0.658897	0.848823	Not-significant
SL000310	C1R	-0.0268693	0.0609998	0.659588	0.848823	Not-significant
SL010493	CAMK2D	-0.0264549	0.060114	0.65988	0.848823	Not-significant
SL005167	LGALS8	0.0267968	0.0610855	0.660896	0.849216	Not-significant
SL000601	TF	-0.0266535	0.0610906	0.662623	0.849733	Not-significant
SL004253	HSD17B1	0.0257825	0.0591126	0.662721	0.849733	Not-significant
SL000011	AFP	-0.0263879	0.0607847	0.664201	0.850718	Not-significant
SL004327	TNFSF13B	0.0319903	0.0740925	0.665914	0.851543	Not-significant
SL008094	PGM1	-0.0264224	0.0613643	0.666772	0.851543	Not-significant
SL018887	CRYZL1	-0.0712548	0.165621	0.66703	0.851543	Not-significant
SL000540	PLG	0.0301082	0.0702819	0.668366	0.851543	Not-significant
SL002036	FGFR4	-0.0261272	0.0609971	0.668408	0.851543	Not-significant
SL005224	MPL	-0.0260162	0.0609638	0.669562	0.851569	Not-significant
SL004708	PPBP	-0.0255783	0.0600206	0.669992	0.851569	Not-significant
SL000615	VIP	-0.0261096	0.0613808	0.670566	0.851569	Not-significant
SL004366	TNFRSF12A	-0.0259046	0.0614173	0.673186	0.853238	Not-significant
SL000539	GPI	-0.0398769	0.0945819	0.673308	0.853238	Not-significant
SL007033	LTBP4	-0.0442483	0.105503	0.674921	0.853626	Not-significant
SL004516	MBL2	0.0253499	0.0604668	0.675043	0.853626	Not-significant
SL004180	TNFRSF8	-0.0236063	0.0564944	0.676056	0.853943	Not-significant
SL001796	MPO	-0.0254269	0.0609846	0.676723	0.853943	Not-significant
SL003710	CASP2	-0.0254646	0.0613728	0.678203	0.854758	Not-significant
SL012469	GPC5	-0.0332934	0.080399	0.6788	0.854758	Not-significant
SL004469	APP	-0.0248525	0.0605173	0.681316	0.854956	Not-significant
SL010378	RET	0.0236631	0.0576466	0.681449	0.854956	Not-significant
SL004899	HSPA8	-0.0454381	0.110769	0.681655	0.854956	Not-significant
SL003800	KLK4	-0.024994	0.0610311	0.682151	0.854956	Not-significant
SL000658	GAS1	-0.0399173	0.0979789	0.683709	0.854956	Not-significant
SL008486	LGALS9	-0.0250448	0.0614975	0.683825	0.854956	Not-significant
SL003755	MCL1	-0.0411842	0.101175	0.683965	0.854956	Not-significant
SL003043	TIMP3	0.0246265	0.0609519	0.68619	0.856453	Not-significant
SL008059	RPS3	-0.0402473	0.0997506	0.686596	0.856453	Not-significant
SL000377	CKB	-0.0330442	0.0831684	0.691134	0.860451	Not-significant
SL000498	LEP	0.0366152	0.09219	0.691241	0.860451	Not-significant
SL004144	GFRA3	-0.0266771	0.0674483	0.69246	0.860875	Not-significant
SL014308	FGF8	0.0318992	0.0808073	0.693023	0.860875	Not-significant
SL014088	FCRL3	-0.0447632	0.113891	0.694294	0.861559	Not-significant
SL016148	Human-virus	-0.0287748	0.0735324	0.69556	0.862235	Not-significant
SL009988	ADAM12	-0.0235383	0.0606895	0.698128	0.864521	Not-significant
SL010503	MAPKAPK2	0.0236387	0.0612467	0.699527	0.865357	Not-significant
SL007280	CTSC	-0.0234809	0.0614485	0.70237	0.867975	Not-significant
SL000560	SELP	-0.0228691	0.0601222	0.703666	0.868678	Not-significant
SL017189	KNG1	0.025415	0.0670465	0.704639	0.868983	Not-significant
SL010457	DLL4	-0.0224954	0.059686	0.706251	0.869207	Not-significant
SL007070	LDLR	-0.0542575	0.14421	0.706738	0.869207	Not-significant
SL002640	PGF	-0.0231158	0.0614974	0.707004	0.869207	Not-significant
SL000137	BTC	-0.022733	0.0607186	0.708107	0.869668	Not-significant
SL010496	CDK5 CDK5R1	0.0225281	0.0606181	0.710161	0.870633	Not-significant
SL010612	DKK4	0.0225653	0.0607595	0.710349	0.870633	Not-significant
SL003308	IL4R	-0.0258443	0.0697765	0.711094	0.870653	Not-significant
SL000566	RBP4	0.022979	0.0629888	0.715253	0.874849	Not-significant
SL004814	COTL1	0.0300397	0.082595	0.716083	0.874969	Not-significant
SL010369	CA4	0.022631	0.0626452	0.717907	0.875017	Not-significant
SL002755	PAPPA	-0.0317574	0.088098	0.71849	0.875017	Not-significant
SL003728	BIRC3	-0.0218364	0.0607696	0.719348	0.875017	Not-significant
SL011405	PDE5A	-0.0262359	0.0733239	0.720487	0.875017	Not-significant
SL004820	PGAM1	0.0571753	0.160349	0.721414	0.875017	Not-significant
SL004066	PLA2G2E	-0.0215722	0.0605892	0.72181	0.875017	Not-significant
SL010456	CST1	0.0206262	0.0581123	0.722637	0.875017	Not-significant
SL006915	IL27 EBI3	0.0212581	0.0602409	0.724175	0.875017	Not-significant
SL007547	HAVCR2	-0.0202461	0.0573889	0.724248	0.875017	Not-significant
SL004868	CA7	0.0216028	0.0614025	0.724971	0.875017	Not-significant
SL007806	IL22RA1	-0.0214895	0.0612551	0.725723	0.875017	Not-significant
SL002517	TNF	-0.0214716	0.0613563	0.726377	0.875017	Not-significant
SL000070	GPC3	0.0208277	0.0597425	0.727371	0.875017	Not-significant
SL003739	TNFRSF6B	-0.0405734	0.116526	0.727696	0.875017	Not-significant
SL004626	ADAMTS5	-0.0202659	0.0585216	0.72912	0.875017	Not-significant
SL005493	PON1	-0.021197	0.061281	0.729419	0.875017	Not-significant
SL005170	ICOS	-0.0209803	0.0609884	0.730843	0.875017	Not-significant
SL008382	CST5	-0.0189846	0.0551942	0.730876	0.875017	Not-significant
SL012774	CRELD1	0.0206772	0.060123	0.730911	0.875017	Not-significant
SL011071	PDGFC	-0.0210423	0.0613945	0.731794	0.875017	Not-significant
SL001716	IL12A IL12B	-0.0293427	0.0856611	0.731941	0.875017	Not-significant
SL002803	UCHL1	0.0209165	0.0611311	0.732232	0.875017	Not-significant
SL002783	CTF1	0.0209917	0.0615668	0.733135	0.875221	Not-significant
SL005159	EPOR	0.0204268	0.0607458	0.73667	0.878563	Not-significant
SL000420	FTH1 FTL	0.019079	0.0570499	0.738058	0.879341	Not-significant
SL000089	TGFB3	-0.0203475	0.0613359	0.740087	0.880157	Not-significant
SL010373	FCAR	-0.0251015	0.0757054	0.740216	0.880157	Not-significant
SL001761	TNNI3	0.0202648	0.0613392	0.741118	0.880354	Not-significant
SL010613	IL17RD	0.0201524	0.0612903	0.742305	0.880888	Not-significant
SL011532	ETHE1	-0.0314134	0.0961587	0.743908	0.881915	Not-significant
SL000527	MMP9	0.038553	0.118452	0.744822	0.882123	Not-significant
SL004339	FGF5	-0.0196172	0.0614638	0.7496	0.885708	Not-significant
SL003179	ITGA1 ITGB1	0.0333142	0.104988	0.751006	0.885708	Not-significant
SL004635	TNFSF8	0.0193249	0.0612521	0.752383	0.885708	Not-significant
SL010393	KREMEN2	0.0193558	0.0613962	0.752564	0.885708	Not-significant
SL000004	FGF2	-0.0192766	0.0612179	0.752849	0.885708	Not-significant
SL003803	ERBB4	0.0190412	0.0609093	0.754573	0.885708	Not-significant
SL003848	ANXA5	-0.0191123	0.061148	0.754617	0.885708	Not-significant
SL002792	ADRBK1	-0.0508029	0.162541	0.754619	0.885708	Not-significant
SL010388	PRSS2	-0.0188302	0.0603335	0.754963	0.885708	Not-significant
SL000526	MMP8	0.0448902	0.144898	0.756708	0.885708	Not-significant
SL017188	GSK3A GSK3B	-0.0460679	0.148843	0.756937	0.885708	Not-significant
SL000024	F3	0.0187305	0.0606928	0.757617	0.885708	Not-significant
SL016563	SLC25A18	0.0288612	0.0937436	0.758178	0.885708	Not-significant
SL005235	NANOG	-0.0187261	0.0608362	0.758226	0.885708	Not-significant
SL016553	PDE3A	0.0177558	0.0582281	0.760415	0.88639	Not-significant
SL004850	IL17RA	-0.0186028	0.0614336	0.762033	0.88639	Not-significant
SL003340	CHI3L1	-0.0179213	0.0592421	0.762264	0.88639	Not-significant
SL012698	KIR2DL4	-0.0508503	0.168513	0.762836	0.88639	Not-significant
SL009349	FSTL1	-0.0424772	0.140955	0.763146	0.88639	Not-significant
SL014028	ENTPD5	0.0321745	0.10682	0.76326	0.88639	Not-significant
SL003303	CCL28	0.021596	0.0722901	0.765138	0.886897	Not-significant
SL009324	FSTL3	-0.0307696	0.103017	0.765181	0.886897	Not-significant
SL004891	HNRNPA2B1	-0.0401943	0.135144	0.766147	0.887156	Not-significant
SL003324	F10	-0.0173256	0.0586762	0.767784	0.887334	Not-significant
SL001726	CSF2	-0.0181203	0.0613678	0.767785	0.887334	Not-significant
SL001753	SIGLEC1	0.0180549	0.0614946	0.769062	0.887951	Not-significant
SL004515	PGLYRP1	0.0296929	0.102328	0.771684	0.890118	Not-significant
SL005181	IL20RA	-0.0230533	0.080597	0.774854	0.892912	Not-significant
SL016554	PDE9A	-0.017247	0.0611522	0.777918	0.894948	Not-significant
SL004646	LAYN	0.0169586	0.0601854	0.778118	0.894948	Not-significant
SL003326	CXCL11	-0.0166768	0.0597718	0.780239	0.8956	Not-significant
SL005190	LILRB1	-0.0174452	0.0625269	0.780243	0.8956	Not-significant
SL005183	IL22RA2	-0.0168379	0.0606332	0.781242	0.8956	Not-significant
SL004475	IFNAR1	0.01697	0.0612704	0.781804	0.8956	Not-significant
SL000360	F10	-0.0162287	0.0587674	0.782432	0.8956	Not-significant
SL000591	TIMP1	0.0165685	0.0605217	0.784268	0.896843	Not-significant
SL003672	SOD3	0.0166243	0.0613649	0.786461	0.89849	Not-significant
SL005372	SNX4	0.0164198	0.0610358	0.787916	0.899292	Not-significant
SL014108	LRRTM3	-0.016265	0.061469	0.791314	0.900391	Not-significant
SL005185	IL23R	-0.015981	0.060446	0.791484	0.900391	Not-significant
SL005222	SCARF2	-0.0162156	0.0614472	0.791861	0.900391	Not-significant
SL007242	MAP2K3	0.0159876	0.060995	0.793234	0.900391	Not-significant
SL003331	MMP16	0.0160449	0.0615469	0.794329	0.900391	Not-significant
SL005214	SEMA6A	-0.0153927	0.0593084	0.795222	0.900391	Not-significant
SL018891	DSCAM	-0.0330498	0.127739	0.795844	0.900391	Not-significant
SL014268	CD200	0.0156925	0.0606555	0.795855	0.900391	Not-significant
SL000272	SERPINC1	0.0245257	0.0949263	0.796124	0.900391	Not-significant
SL010450	CD48	-0.0151819	0.0589188	0.796658	0.900391	Not-significant
SL005174	IL17RB	0.0156186	0.0607692	0.797167	0.900391	Not-significant
SL003753	DYNLL1	0.0153593	0.0612941	0.802136	0.905149	Not-significant
SL000345	CTSG	-0.0203172	0.0819401	0.804172	0.90659	Not-significant
SL011100	CD226	0.0150856	0.0613243	0.805684	0.907439	Not-significant
SL000454	HSP90AB1	0.0153815	0.0644517	0.811376	0.911964	Not-significant
SL000130	CCNB1	0.0145258	0.0612448	0.81252	0.911964	Not-significant
SL003177	ICAM2	-0.0145302	0.061284	0.812582	0.911964	Not-significant
SL013489	AMN	-0.0190073	0.0803933	0.8131	0.911964	Not-significant
SL001992	TNFRSF1A	-0.011834	0.0502639	0.813868	0.911964	Not-significant
SL013989	RSPO2	0.0143818	0.0612801	0.81445	0.911964	Not-significant
SL004260	RETN	-0.0239997	0.10329	0.816265	0.911964	Not-significant
SL008039	AKR1A1	-0.0161092	0.0693683	0.816361	0.911964	Not-significant
SL004142	EFNB3	-0.0177237	0.0769372	0.817808	0.911964	Not-significant
SL001800	TNFRSF1B	0.0129794	0.0566469	0.818769	0.911964	Not-significant
SL004849	IL1RAPL2	-0.0209132	0.0914742	0.819161	0.911964	Not-significant
SL002565	MYC	0.0140664	0.0616282	0.819455	0.911964	Not-significant
SL000138	HBEGF	-0.0139999	0.0615885	0.82018	0.911964	Not-significant
SL014208	CRTAM	-0.0167089	0.0735915	0.820386	0.911964	Not-significant
SL000563	CCL5	0.0135872	0.0606313	0.822683	0.913576	Not-significant
SL017614	AKT1 AKT2 AKT3	-0.0135086	0.0605175	0.823366	0.913576	Not-significant
SL006230	LUM	-0.0138958	0.0632519	0.826113	0.915472	Not-significant
SL012822	PRSS22	-0.0125149	0.0573361	0.827217	0.915472	Not-significant
SL008085	HIBADH	-0.0133441	0.0611908	0.827372	0.915472	Not-significant
SL007327	OLR1	0.0285662	0.13223	0.828961	0.915941	Not-significant
SL003785	GAPDH	-0.0191371	0.0887776	0.829329	0.915941	Not-significant
SL012457	NXPH1	-0.020637	0.097351	0.832118	0.916966	Not-significant
SL000325	C9	0.0259344	0.122356	0.83214	0.916966	Not-significant
SL007673	NTN4	-0.0172561	0.0816196	0.832559	0.916966	Not-significant
SL017128	LRRK2	0.0126912	0.0605706	0.834037	0.917748	Not-significant
SL004068	GZMB	0.01259	0.0613511	0.837407	0.920608	Not-significant
SL016557	HMGCR	-0.0140043	0.0687733	0.838643	0.920701	Not-significant
SL005218	SIGLEC7	-0.0123796	0.0609434	0.839032	0.920701	Not-significant
SL010517	STK16	0.0199379	0.0997234	0.841534	0.920765	Not-significant
SL014248	SEMA6B	-0.0236478	0.118405	0.841701	0.920765	Not-significant
SL004643	ANGPT4	-0.0122156	0.0613039	0.842057	0.920765	Not-significant
SL004650	FRZB	-0.021428	0.107643	0.842211	0.920765	Not-significant
SL007888	CST4	-0.0120209	0.0609601	0.843677	0.920765	Not-significant
SL017611	YWHAB YWHAE YWHAG YWHAH YWHAQ YWHAZ SFN	-0.0202911	0.102925	0.843714	0.920765	Not-significant
SL004209	ANXA2	-0.0160061	0.0842326	0.849291	0.9257	Not-significant
SL002785	NPPB	0.0104957	0.0554175	0.849785	0.9257	Not-significant
SL000252	A2M	-0.0157541	0.0836374	0.850593	0.925736	Not-significant
SL005261	PTPN2	-0.0113722	0.0615408	0.853393	0.927006	Not-significant
SL003717	CASP10	-0.0130545	0.0706971	0.853501	0.927006	Not-significant
SL000556	PRKCG	-0.011253	0.061224	0.85417	0.927006	Not-significant
SL005250	CMA1	-0.0148236	0.0810398	0.854863	0.927006	Not-significant
SL003066	SERPINF1	-0.0155742	0.0856214	0.855664	0.927034	Not-significant
SL002650	PKM2	0.0293616	0.166005	0.859609	0.928815	Not-significant
SL014091	SORCS2	0.0113056	0.0640476	0.859886	0.928815	Not-significant
SL004511	BPI	-0.0197416	0.111988	0.860072	0.928815	Not-significant
SL003735	TNFSF9	0.0108043	0.0614426	0.860417	0.928815	Not-significant
SL000515	CCL8	-0.0106042	0.0612988	0.862658	0.930393	Not-significant
SL003170	CCL26	0.0102069	0.0603732	0.865747	0.932064	Not-significant
SL011073	XPNPEP1	0.0100738	0.0602255	0.86716	0.932064	Not-significant
SL001995	ANGPT1	-0.0152369	0.0912467	0.867381	0.932064	Not-significant
SL004351	IL25	-0.0221605	0.134526	0.869156	0.932064	Not-significant
SL004648	TNFSF14	-0.00993889	0.0606046	0.869734	0.932064	Not-significant
SL004670	ARTN	-0.0145104	0.0891214	0.870664	0.932064	Not-significant
SL003300	CCL16	0.0120452	0.0740382	0.870763	0.932064	Not-significant
SL004692	CRLF1 CLCF1	0.0100078	0.0616762	0.871099	0.932064	Not-significant
SL007674	LY9	-0.0268801	0.166099	0.871438	0.932064	Not-significant
SL003334	AIMP1	-0.00980097	0.061113	0.872586	0.932064	Not-significant
SL003178	ICAM3	0.00976248	0.0609697	0.872786	0.932064	Not-significant
SL008504	GNS	0.00948986	0.0597329	0.87377	0.932281	Not-significant
SL004477	S100A9	-0.0281413	0.179683	0.875547	0.933344	Not-significant
SL000496	LTF	0.0231403	0.149337	0.876858	0.933908	Not-significant
SL004482	ENG	-0.0162794	0.10669	0.878725	0.935052	Not-significant
SL006132	LMNB1	0.00925695	0.0611972	0.879767	0.935052	Not-significant
SL008176	PSME1	-0.00909437	0.0605537	0.880617	0.935052	Not-significant
SL004672	TNFRSF17	-0.00867177	0.0579571	0.881061	0.935052	Not-significant
SL000305	NGF	-0.00895363	0.061448	0.88415	0.937497	Not-significant
SL004078	BMP7	-0.0184965	0.12846	0.885511	0.938108	Not-significant
SL003687	NME1	-0.0215335	0.15349	0.888429	0.939715	Not-significant
SL005227	ULBP1	0.00857867	0.0612436	0.888601	0.939715	Not-significant
SL006910	CTSV	0.00795212	0.0585405	0.891948	0.942421	Not-significant
SL011535	RBM39	-0.0158704	0.119378	0.894239	0.943569	Not-significant
SL016548	PRKAA1 PRKAB1 PRKAG1	-0.00810662	0.0614884	0.895111	0.943569	Not-significant
SL011510	SST	0.00799866	0.0608405	0.895404	0.943569	Not-significant
SL005177	IL36A	-0.00794989	0.0610146	0.896333	0.943716	Not-significant
SL004269	GHRL	-0.0145974	0.115174	0.899145	0.945843	Not-significant
SL000617	GPT	-0.00750758	0.0601306	0.900639	0.946582	Not-significant
SL000550	SERPINA5	-0.0172274	0.140517	0.902424	0.947625	Not-significant
SL010458	ESM1	-0.0117967	0.0993802	0.905511	0.950031	Not-significant
SL004589	AZU1	-0.011693	0.105237	0.911528	0.955505	Not-significant
SL003650	ENO1	0.0117281	0.108778	0.914142	0.957405	Not-significant
SL006197	DNAJC19	-0.00648078	0.0612334	0.915711	0.957773	Not-significant
SL007195	CD70	0.00643623	0.0614998	0.91665	0.957773	Not-significant
SL004457	SERPINE2	-0.00781701	0.075316	0.917336	0.957773	Not-significant
SL004805	CADM1	0.0060987	0.0590197	0.917698	0.957773	Not-significant
SL004332	PROK1	-0.00792662	0.0787499	0.919824	0.959016	Not-significant
SL008623	CNTN2	0.00589163	0.0590283	0.920495	0.959016	Not-significant
SL000670	GSTA3	-0.0055901	0.0600434	0.925823	0.963084	Not-significant
SL002528	PLA2G2A	0.0110606	0.119105	0.926012	0.963084	Not-significant
SL008916	DPP7	-0.00532877	0.0601676	0.929427	0.965398	Not-significant
SL003520	CALR	0.00534434	0.0607098	0.929852	0.965398	Not-significant
SL004146	IL1RL1	0.00797355	0.0934775	0.932024	0.966813	Not-significant
SL000343	CTSB	-0.00502668	0.0612642	0.934608	0.968652	Not-significant
SL000357	F9	-0.00478577	0.0598421	0.936258	0.969522	Not-significant
SL006698	LCORL	-0.0138196	0.178365	0.938242	0.970104	Not-significant
SL002782	ADM	0.00471372	0.0615403	0.938945	0.970104	Not-significant
SL005212	PRLR	-0.00446875	0.0592788	0.939908	0.970104	Not-significant
SL014148	ROBO3	0.00616791	0.082036	0.940067	0.970104	Not-significant
SL000542	ITGA2B ITGB3	0.00447019	0.0613564	0.941921	0.971178	Not-significant
SL006029	CHIT1	-0.00414273	0.0601788	0.945117	0.972888	Not-significant
SL002071	GRP	-0.00422506	0.0614769	0.945208	0.972888	Not-significant
SL004685	PSPN	0.00461858	0.0731286	0.949642	0.975554	Not-significant
SL012538	CDNF	0.00344182	0.0552626	0.950339	0.975554	Not-significant
SL015728	GCKR	0.00379641	0.0613955	0.950694	0.975554	Not-significant
SL003191	PPBP	-0.00366178	0.0598741	0.951233	0.975554	Not-significant
SL004349	IFNL2	-0.00370148	0.0613366	0.951879	0.975554	Not-significant
SL005226	CRLF2	-0.00356836	0.0615127	0.953741	0.976624	Not-significant
SL014129	HS6ST1	0.00343336	0.0603425	0.954627	0.976694	Not-significant
SL000384	CTLA4	-0.00476053	0.0924925	0.958952	0.98028	Not-significant
SL005233	EDA2R	0.00300812	0.060351	0.960247	0.980765	Not-significant
SL016551	CSNK2A2 CSNK2B	0.00282043	0.0598884	0.962438	0.982163	Not-significant
SL004486	VEGFC	-0.00257018	0.0599486	0.965803	0.984671	Not-significant
SL003182	ITGAV ITGB5	-0.00254609	0.0609817	0.966697	0.984671	Not-significant
SL000019	APOA1	-0.00244764	0.0598286	0.967367	0.984671	Not-significant
SL008644	BST1	0.00219492	0.0612214	0.9714	0.986873	Not-significant
SL010372	TMPRSS15	-0.00215294	0.0612169	0.971945	0.986873	Not-significant
SL005219	SIGLEC9	0.00362858	0.106317	0.972774	0.986873	Not-significant
SL004346	IL20	-0.00297944	0.0877258	0.972907	0.986873	Not-significant
SL006629	SIRT2	0.0020249	0.0613268	0.97366	0.986873	Not-significant
SL004400	F9	0.0018532	0.0599465	0.975338	0.987736	Not-significant
SL004067	PLA2G10	-0.00148161	0.0612525	0.980702	0.992328	Not-significant
SL008933	PARK7	-0.00120791	0.061362	0.984295	0.994539	Not-significant
SL004305	TOP1	0.0013642	0.072816	0.985053	0.994539	Not-significant
SL000338	CAST	0.00121569	0.0663636	0.985385	0.994539	Not-significant
SL007272	HK2	-0.00240346	0.152644	0.987437	0.99577	Not-significant
SL004133	BMPR2	-0.00132908	0.103615	0.989766	0.997277	Not-significant
SL011232	CDC37	0.000693373	0.0614672	0.991	0.997679	Not-significant
SL004579	MRC1	-0.00080186	0.111357	0.994255	0.999883	Not-significant
SL000592	TIMP2	-0.000353695	0.0598379	0.995284	0.999883	Not-significant
SL000247	PGD	0.000689896	0.145823	0.996225	0.999883	Not-significant
SL017529	KEAP1	-0.000199691	0.0603789	0.997361	0.999883	Not-significant
SL017612	HSP90AA1 HSP90AB1	-0.000240234	0.102271	0.998126	0.999883	Not-significant
SL012707	PCSK9	-6.94543e-05	0.0607534	0.999088	0.999883	Not-significant
SL000426	FN1	3.76338e-05	0.0608104	0.999506	0.999883	Not-significant
SL016828	EGFR	-9.05183e-06	0.0616227	0.999883	0.999883	Not-significant
